# Supplementary material for: N-(2-Ferrocenylethyl­idene)-4-(trifluoro­meth­yl)aniline
Source: Acta Crystallogr Sect E Struct Rep Online. 2009 Mar 28;65(Pt 4):m461. doi: 10.1107/S1600536809011039 (PMC2969081; doi:10.1107/S1600536809011039)
Supplement: Supplementary file 1 [file e-65-0m461-sup1.cif]

##############################################################################
###                                                                        ###
###        Electronic paper (Acta Crystallographica Section E)             ###
###                                                                        ###
##############################################################################
#                                                                            #
# This CIF contains the data in a paper accepted for publication in Acta     #
# Crystallographica Section E. It conforms to the requirements of Notes      #
# for Authors for Section E, and has been peer reviewed under the auspices   #
# of the IUCr Commission on Journals.                                        #
#                                                                            #
# Full details of the Crystallographic Information File format               #
# are given in the paper "The Crystallographic Information File (CIF):       #
# a New Standard Archive File for Crystallography" by S. R. Hall, F. H.      #
# Allen and I. D. Brown [Acta Cryst. (1991), A47, 655-685].                  #
#                                                                            #
# The current version of the core CIF dictionary is obtainable from          #
# ftp://ftp.iucr.org/pub/cif_core.dic. The current version number is 2.4.    #
#                                                                            #
# Software is freely available for graphical display of the structure(s) in  #
# this CIF.  For information consult the CIF home page http://www.iucr.org/  #
# cif/home.html                                                              #
#                                                                            #
# This file may be used for bona fide research purposes within the           #
# scientific community so long as proper attribution is given to the journal # 
# article from which it was obtained.                                        #
#                                                                            #
##############################################################################
                                             
data_I
_audit_creation_method     SHELXL-97
_chemical_name_systematic
;
<i>N</i>-(2-Ferrocenylethylidene)-4-(trifluoromethyl)aniline
;
_chemical_name_common     ?
_chemical_formula_moiety     'C18 H14 F3 Fe N'
_chemical_formula_sum     'C18 H14 F3 Fe N'
_chemical_formula_iupac     '[Fe (C5 H5) (C13 H9 F3 N)]'
_chemical_formula_weight     357.15
_chemical_melting_point     ?
_symmetry_cell_setting     triclinic
_symmetry_space_group_name_H-M     'P -1'
_symmetry_space_group_name_Hall     '-P 1'
loop_
    _symmetry_equiv_pos_as_xyz
    'x, y, z'
    '-x, -y, -z'
_cell_length_a     5.8446(7)
_cell_length_b     10.3830(10)
_cell_length_c     12.972(2)
_cell_angle_alpha     100.467(8)
_cell_angle_beta     91.670(5)
_cell_angle_gamma     99.152(8)
_cell_volume     762.9(2)
_cell_formula_units_Z     2
_cell_measurement_reflns_used     2064
_cell_measurement_theta_min     3.20
_cell_measurement_theta_max     23.29
_cell_measurement_temperature     183(2)
_exptl_crystal_description     'plate'
_exptl_crystal_colour     'red'
_exptl_crystal_size_max     0.12
_exptl_crystal_size_mid     0.08
_exptl_crystal_size_min     0.02
_exptl_crystal_density_diffrn     1.555
_exptl_crystal_density_meas     ?
_exptl_crystal_density_method     'not measured'
_exptl_crystal_F_000     364
_exptl_absorpt_coefficient_mu     1.020
_exptl_absorpt_correction_type     none
_exptl_absorpt_process_details     ?
_exptl_absorpt_correction_T_min     ?
_exptl_absorpt_correction_T_max     ?
_exptl_special_details
;
;
_diffrn_ambient_temperature     183(2)
_diffrn_radiation_type     MoK\a
_diffrn_radiation_wavelength     0.71073
_diffrn_radiation_source     'fine-focus sealed tube'
_diffrn_radiation_monochromator     graphite
_diffrn_measurement_device_type     'Nonius KappaCCD'
_diffrn_measurement_method     '\w and \f'
_diffrn_detector_area_resol_mean     ?
_diffrn_reflns_number     2064
_diffrn_reflns_av_R_equivalents     ?
_diffrn_reflns_av_sigmaI/netI     0.0674
_diffrn_reflns_theta_min     3.45
_diffrn_reflns_theta_max     23.29
_diffrn_reflns_theta_full     23.29
_diffrn_measured_fraction_theta_max     0.936
_diffrn_measured_fraction_theta_full     0.936
_diffrn_reflns_limit_h_min     0
_diffrn_reflns_limit_h_max     6
_diffrn_reflns_limit_k_min     -11
_diffrn_reflns_limit_k_max     11
_diffrn_reflns_limit_l_min     -14
_diffrn_reflns_limit_l_max     14
_diffrn_standards_number     0
_diffrn_standards_interval_count     ?
_diffrn_standards_interval_time     ?
_diffrn_standards_decay_%     ?
_refine_special_details
;
Refinement of <i>F</i>^2^ against ALL reflections. The weighted <i>R</i>-factor
<i>wR</i> and goodness of fit <i>S</i> are based on <i>F</i>^2^, conventional
<i>R</i>-factors <i>R</i> are based on <i>F</i>, with <i>F</i> set to zero for
negative <i>F</i>^2^. The threshold expression of <i>F</i>^2^ >
\s(<i>F</i>^2^) is used only for calculating <i>R</i>-factors(gt) <i>etc</i>.
and is not relevant to the choice of reflections for refinement.
<i>R</i>-factors based on <i>F</i>^2^ are statistically about twice as large
as those based on <i>F</i>, and <i>R</i>- factors based on ALL data will be
even larger.
;
_reflns_number_total     2064
_reflns_number_gt     1937
_reflns_threshold_expression     I>2\s(I)
_refine_ls_structure_factor_coef     Fsqd
_refine_ls_matrix_type     full
_refine_ls_R_factor_all     0.0373
_refine_ls_R_factor_gt     0.0352
_refine_ls_wR_factor_gt     0.0966
_refine_ls_wR_factor_ref     0.0989
_refine_ls_goodness_of_fit_ref     0.785
_refine_ls_restrained_S_all     0.785
_refine_ls_number_reflns     2064
_refine_ls_number_parameters     236
_refine_ls_number_restraints     0
_refine_ls_hydrogen_treatment     constr
_refine_ls_weighting_scheme     calc
_refine_ls_weighting_details
         'calc w=1/[\s^2^(Fo^2^)+(0.0772P)^2^+0.4666P] where P=(Fo^2^+2Fc^2^)/3'
_atom_sites_solution_hydrogens     geom
_atom_sites_solution_primary     direct
_atom_sites_solution_secondary     difmap
_refine_ls_shift/su_max     0.003
_refine_ls_shift/su_mean     0.000
_refine_diff_density_max     0.250
_refine_diff_density_min     -0.411
_refine_ls_extinction_method     none
_refine_ls_extinction_coef     ?
loop_
    _atom_type_symbol
    _atom_type_description
    _atom_type_scat_dispersion_real
    _atom_type_scat_dispersion_imag
    _atom_type_scat_source
    'C' 'C' 0.0033 0.0016
                         'International Tables Vol C Tables 4.2.6.8 and 6.1.1.4'
    'H' 'H' 0.0000 0.0000
                         'International Tables Vol C Tables 4.2.6.8 and 6.1.1.4'
    'N' 'N' 0.0061 0.0033
                         'International Tables Vol C Tables 4.2.6.8 and 6.1.1.4'
    'F' 'F' 0.0171 0.0103
                         'International Tables Vol C Tables 4.2.6.8 and 6.1.1.4'
    'Fe' 'Fe' 0.3010 0.8450
                         'International Tables Vol C Tables 4.2.6.8 and 6.1.1.4'
_computing_data_collection     'COLLECT (Nonius, 1998)'
_computing_cell_refinement     'DENZO (Otwinowski & Minor, 1997)'
_computing_data_reduction     'DENZO (Otwinowski & Minor, 1997)'
_computing_structure_solution     'SHELXS97 (Sheldrick, 2008)'
_computing_structure_refinement     'SHELXL97 (Sheldrick, 2008)'
_computing_molecular_graphics     'XP (Siemens, 1990)'
_computing_publication_material     'XP (Siemens, 1990)'
loop_
    _atom_site_type_symbol
    _atom_site_label
    _atom_site_fract_x
    _atom_site_fract_y
    _atom_site_fract_z
    _atom_site_U_iso_or_equiv
    _atom_site_adp_type
    _atom_site_calc_flag
    _atom_site_refinement_flags
    _atom_site_occupancy
    _atom_site_disorder_assembly
    _atom_site_disorder_group
    Fe Fe1 0.48698(5) 0.24098(3) 0.23674(3) 0.03550(19) Uani d . 1 . .
    C C1 0.3215(5) 0.3525(3) 0.0515(2) 0.0442(6) Uani d . 1 . .
    H H1 0.4421 0.3603 0.0043 0.053 Uiso calc R 1 . .
    N N1 0.1114(4) 0.3180(2) 0.01264(18) 0.0461(6) Uani d . 1 . .
    C C2 0.0736(5) 0.2917(3) -0.0978(2) 0.0420(6) Uani d . 1 . .
    C C3 0.2148(5) 0.2243(3) -0.1663(2) 0.0467(7) Uani d . 1 . .
    H H3 0.3436 0.1928 -0.1391 0.056 Uiso calc R 1 . .
    C C4 0.1667(5) 0.2035(3) -0.2739(2) 0.0483(7) Uani d . 1 . .
    H H4 0.2636 0.1586 -0.3202 0.058 Uiso calc R 1 . .
    C C5 -0.0220(5) 0.2480(3) -0.3142(2) 0.0463(7) Uani d . 1 A .
    C C6 -0.1655(5) 0.3124(3) -0.2467(2) 0.0467(7) Uani d . 1 . .
    H H6 -0.2961 0.3420 -0.2740 0.056 Uiso calc R 1 . .
    C C7 -0.1173(4) 0.3332(3) -0.1395(2) 0.0463(7) Uani d . 1 . .
    H H7 -0.2167 0.3767 -0.0935 0.056 Uiso calc R 1 . .
    C C8 -0.0774(7) 0.2247(4) -0.4301(3) 0.0617(9) Uani d . 1 . .
    F F1 -0.056(3) 0.3334(12) -0.4661(11) 0.101(5) Uani d P 0.52(2) A 1
    F F2 0.1063(14) 0.1998(13) -0.4864(8) 0.108(4) Uani d P 0.52(2) A 1
    F F3 -0.312(3) 0.184(3) -0.4518(9) 0.170(8) Uani d P 0.52(2) A 1
    F F1X -0.140(4) 0.3235(14) -0.4636(12) 0.124(6) Uani d P 0.48(2) A 2
    F F2X 0.020(5) 0.144(2) -0.4837(9) 0.195(9) Uani d P 0.48(2) A 2
    F F3X -0.225(3) 0.1227(9) -0.4659(7) 0.097(4) Uani d P 0.48(2) A 2
    C C9 0.3850(4) 0.3802(3) 0.1628(2) 0.0417(6) Uani d . 1 . .
    C C10 0.2396(5) 0.3601(3) 0.2476(2) 0.0440(6) Uani d . 1 . .
    H H10 0.0763 0.3315 0.2418 0.053 Uiso calc R 1 . .
    C C11 0.3828(5) 0.3903(3) 0.3413(2) 0.0492(7) Uani d . 1 . .
    H H11 0.3318 0.3855 0.4096 0.059 Uiso calc R 1 . .
    C C12 0.6162(5) 0.4291(3) 0.3163(2) 0.0494(7) Uani d . 1 . .
    H H12 0.7474 0.4546 0.3649 0.059 Uiso calc R 1 . .
    C C13 0.6191(5) 0.4234(3) 0.2070(2) 0.0463(7) Uani d . 1 . .
    H H13 0.7524 0.4443 0.1692 0.056 Uiso calc R 1 . .
    C C14 0.4441(5) 0.0678(3) 0.1292(2) 0.0520(7) Uani d . 1 . .
    H H14 0.3790 0.0548 0.0594 0.062 Uiso calc R 1 . .
    C C15 0.6824(5) 0.1108(3) 0.1618(2) 0.0477(7) Uani d . 1 . .
    H H15 0.8049 0.1312 0.1178 0.057 Uiso calc R 1 . .
    C C16 0.7044(5) 0.1177(3) 0.2719(2) 0.0455(7) Uani d . 1 . .
    H H16 0.8444 0.1435 0.3149 0.055 Uiso calc R 1 . .
    C C17 0.4799(5) 0.0790(3) 0.3063(2) 0.0498(7) Uani d . 1 . .
    H H17 0.4436 0.0748 0.3767 0.060 Uiso calc R 1 . .
    C C18 0.3203(5) 0.0479(3) 0.2188(3) 0.0503(7) Uani d . 1 . .
    H H18 0.1579 0.0187 0.2195 0.060 Uiso calc R 1 . .
loop_
    _atom_site_aniso_label
    _atom_site_aniso_U_11
    _atom_site_aniso_U_22
    _atom_site_aniso_U_33
    _atom_site_aniso_U_12
    _atom_site_aniso_U_13
    _atom_site_aniso_U_23
    Fe1 0.0315(3) 0.0357(3) 0.0406(3) 0.00535(17) 0.00559(16) 0.01043(17)
    C1 0.0399(15) 0.0416(15) 0.0553(17) 0.0084(12) 0.0093(12) 0.0175(12)
    N1 0.0393(13) 0.0502(14) 0.0516(14) 0.0081(10) 0.0064(10) 0.0159(11)
    C2 0.0398(14) 0.0418(16) 0.0456(15) 0.0028(12) 0.0052(11) 0.0147(12)
    C3 0.0395(14) 0.0425(16) 0.0614(18) 0.0096(12) 0.0051(13) 0.0160(13)
    C4 0.0481(16) 0.0436(16) 0.0538(17) 0.0066(13) 0.0155(13) 0.0100(13)
    C5 0.0520(16) 0.0393(16) 0.0486(16) 0.0025(13) 0.0053(12) 0.0147(12)
    C6 0.0414(15) 0.0453(16) 0.0550(17) 0.0041(12) -0.0011(12) 0.0174(13)
    C7 0.0376(14) 0.0494(17) 0.0545(17) 0.0081(12) 0.0080(12) 0.0149(13)
    C8 0.079(2) 0.053(2) 0.0518(18) -0.002(2) 0.0017(18) 0.0162(17)
    F1 0.148(8) 0.086(7) 0.061(4) -0.032(7) -0.020(4) 0.042(4)
    F2 0.082(5) 0.202(12) 0.053(4) 0.038(5) 0.032(3) 0.040(5)
    F3 0.102(7) 0.304(19) 0.065(5) -0.074(10) -0.022(4) 0.032(9)
    F1X 0.217(15) 0.110(11) 0.062(5) 0.098(10) -0.029(7) 0.008(6)
    F2X 0.39(3) 0.175(14) 0.056(5) 0.198(16) -0.015(11) -0.023(7)
    F3X 0.126(9) 0.094(6) 0.048(3) -0.055(5) 0.000(5) 0.015(3)
    C9 0.0396(14) 0.0378(14) 0.0508(16) 0.0084(11) 0.0056(12) 0.0141(12)
    C10 0.0394(14) 0.0407(15) 0.0544(17) 0.0117(12) 0.0072(12) 0.0102(12)
    C11 0.0588(18) 0.0424(16) 0.0493(17) 0.0145(13) 0.0102(13) 0.0100(13)
    C12 0.0495(16) 0.0392(15) 0.0571(18) 0.0056(12) -0.0043(13) 0.0060(13)
    C13 0.0400(14) 0.0403(15) 0.0596(18) 0.0019(12) 0.0045(12) 0.0162(13)
    C14 0.0546(17) 0.0437(16) 0.0561(18) 0.0146(13) -0.0041(14) 0.0010(13)
    C15 0.0458(16) 0.0470(17) 0.0532(17) 0.0145(13) 0.0115(13) 0.0094(13)
    C16 0.0424(15) 0.0432(16) 0.0544(17) 0.0123(12) 0.0019(12) 0.0140(12)
    C17 0.0567(18) 0.0427(16) 0.0560(17) 0.0136(13) 0.0108(14) 0.0193(13)
    C18 0.0386(15) 0.0353(15) 0.076(2) 0.0027(12) 0.0068(14) 0.0112(13)
_geom_special_details
;
All e.s.d.'s (except the e.s.d. in the dihedral angle between two l.s. planes)
are estimated using the full covariance matrix. The cell e.s.d.'s are taken
into account individually in the estimation of e.s.d.'s in distances, angles
and torsion angles; correlations between e.s.d.'s in cell parameters are only
used when they are defined by crystal symmetry. An approximate (isotropic)
treatment of cell e.s.d.'s is used for estimating e.s.d.'s involving l.s.
planes.
;
loop_
    _geom_bond_atom_site_label_1
    _geom_bond_atom_site_label_2
    _geom_bond_site_symmetry_2
    _geom_bond_distance
    _geom_bond_publ_flag
    Fe1 C9 . 2.027(3) ?
    Fe1 C10 . 2.038(3) ?
    Fe1 C13 . 2.037(3) ?
    Fe1 C15 . 2.038(3) ?
    Fe1 C16 . 2.039(3) ?
    Fe1 C14 . 2.041(3) ?
    Fe1 C17 . 2.043(3) ?
    Fe1 C11 . 2.049(3) ?
    Fe1 C12 . 2.050(3) ?
    Fe1 C18 . 2.054(3) ?
    C1 N1 . 1.284(3) ?
    C1 C9 . 1.446(4) ?
    C1 H1 . 0.9500 ?
    N1 C2 . 1.413(4) ?
    C2 C7 . 1.388(4) ?
    C2 C3 . 1.400(4) ?
    C3 C4 . 1.386(4) ?
    C3 H3 . 0.9500 ?
    C4 C5 . 1.385(4) ?
    C4 H4 . 0.9500 ?
    C5 C6 . 1.387(4) ?
    C5 C8 . 1.496(4) ?
    C6 C7 . 1.381(4) ?
    C6 H6 . 0.9500 ?
    C7 H7 . 0.9500 ?
    C8 F2X . 1.213(12) ?
    C8 F3X . 1.260(10) ?
    C8 F1X . 1.284(14) ?
    C8 F1 . 1.288(11) ?
    C8 F2 . 1.348(8) ?
    C8 F3 . 1.372(13) ?
    F2X F3X . 1.44(4) ?
    C9 C10 . 1.434(4) ?
    C9 C13 . 1.438(4) ?
    C10 C11 . 1.412(4) ?
    C10 H10 . 0.9500 ?
    C11 C12 . 1.424(4) ?
    C11 H11 . 0.9500 ?
    C12 C13 . 1.408(4) ?
    C12 H12 . 0.9500 ?
    C13 H13 . 0.9500 ?
    C14 C18 . 1.416(4) ?
    C14 C15 . 1.420(4) ?
    C14 H14 . 0.9500 ?
    C15 C16 . 1.418(4) ?
    C15 H15 . 0.9500 ?
    C16 C17 . 1.419(4) ?
    C16 H16 . 0.9500 ?
    C17 C18 . 1.404(4) ?
    C17 H17 . 0.9500 ?
    C18 H18 . 0.9500 ?
loop_
    _geom_angle_atom_site_label_1
    _geom_angle_atom_site_label_2
    _geom_angle_atom_site_label_3
    _geom_angle_site_symmetry_1
    _geom_angle_site_symmetry_3
    _geom_angle
    _geom_angle_publ_flag
    C9 Fe1 C10 . . 41.32(11) ?
    C9 Fe1 C13 . . 41.45(11) ?
    C10 Fe1 C13 . . 69.23(11) ?
    C9 Fe1 C15 . . 119.87(12) ?
    C10 Fe1 C15 . . 155.72(12) ?
    C13 Fe1 C15 . . 106.89(12) ?
    C9 Fe1 C16 . . 155.40(12) ?
    C10 Fe1 C16 . . 162.11(11) ?
    C13 Fe1 C16 . . 120.16(11) ?
    C15 Fe1 C16 . . 40.69(12) ?
    C9 Fe1 C14 . . 106.89(12) ?
    C10 Fe1 C14 . . 120.63(12) ?
    C13 Fe1 C14 . . 124.95(12) ?
    C15 Fe1 C14 . . 40.75(11) ?
    C16 Fe1 C14 . . 68.29(12) ?
    C9 Fe1 C17 . . 161.88(12) ?
    C10 Fe1 C17 . . 125.05(11) ?
    C13 Fe1 C17 . . 155.74(12) ?
    C15 Fe1 C17 . . 68.32(12) ?
    C16 Fe1 C17 . . 40.68(11) ?
    C14 Fe1 C17 . . 67.88(12) ?
    C9 Fe1 C11 . . 68.69(12) ?
    C10 Fe1 C11 . . 40.42(12) ?
    C13 Fe1 C11 . . 68.35(12) ?
    C15 Fe1 C11 . . 162.24(12) ?
    C16 Fe1 C11 . . 125.61(12) ?
    C14 Fe1 C11 . . 155.91(13) ?
    C17 Fe1 C11 . . 108.56(12) ?
    C9 Fe1 C12 . . 68.79(11) ?
    C10 Fe1 C12 . . 68.55(11) ?
    C13 Fe1 C12 . . 40.31(12) ?
    C15 Fe1 C12 . . 124.85(12) ?
    C16 Fe1 C12 . . 107.87(12) ?
    C14 Fe1 C12 . . 161.84(13) ?
    C17 Fe1 C12 . . 121.59(12) ?
    C11 Fe1 C12 . . 40.65(12) ?
    C9 Fe1 C18 . . 124.84(12) ?
    C10 Fe1 C18 . . 107.73(11) ?
    C13 Fe1 C18 . . 162.30(13) ?
    C15 Fe1 C18 . . 68.31(12) ?
    C16 Fe1 C18 . . 68.09(11) ?
    C14 Fe1 C18 . . 40.46(12) ?
    C17 Fe1 C18 . . 40.09(12) ?
    C11 Fe1 C18 . . 121.37(12) ?
    C12 Fe1 C18 . . 156.31(13) ?
    N1 C1 C9 . . 123.8(2) ?
    N1 C1 H1 . . 118.1 ?
    C9 C1 H1 . . 118.1 ?
    C1 N1 C2 . . 118.0(2) ?
    C7 C2 C3 . . 118.9(3) ?
    C7 C2 N1 . . 117.4(3) ?
    C3 C2 N1 . . 123.6(3) ?
    C4 C3 C2 . . 120.0(3) ?
    C4 C3 H3 . . 120.0 ?
    C2 C3 H3 . . 120.0 ?
    C3 C4 C5 . . 120.4(3) ?
    C3 C4 H4 . . 119.8 ?
    C5 C4 H4 . . 119.8 ?
    C4 C5 C6 . . 120.0(3) ?
    C4 C5 C8 . . 120.8(3) ?
    C6 C5 C8 . . 119.2(3) ?
    C7 C6 C5 . . 119.7(3) ?
    C7 C6 H6 . . 120.2 ?
    C5 C6 H6 . . 120.2 ?
    C6 C7 C2 . . 121.1(3) ?
    C6 C7 H7 . . 119.4 ?
    C2 C7 H7 . . 119.4 ?
    F2X C8 F3X . . 71.3(19) ?
    F2X C8 F1X . . 122.9(13) ?
    F3X C8 F1X . . 108.1(9) ?
    F2X C8 F1 . . 110.8(16) ?
    F3X C8 F1 . . 124.4(8) ?
    F1X C8 F1 . . 22.1(12) ?
    F2X C8 F2 . . 31.8(15) ?
    F3X C8 F2 . . 101.3(9) ?
    F1X C8 F2 . . 103.8(11) ?
    F1 C8 F2 . . 85.3(10) ?
    F2X C8 F3 . . 107(2) ?
    F3X C8 F3 . . 38.2(9) ?
    F1X C8 F3 . . 77.4(10) ?
    F1 C8 F3 . . 98.7(10) ?
    F2 C8 F3 . . 131.5(11) ?
    F2X C8 C5 . . 116.2(7) ?
    F3X C8 C5 . . 114.9(5) ?
    F1X C8 C5 . . 114.7(7) ?
    F1 C8 C5 . . 112.6(7) ?
    F2 C8 C5 . . 112.7(5) ?
    F3 C8 C5 . . 110.0(6) ?
    C8 F2X F3X . . 55.8(11) ?
    C8 F3X F2X . . 52.8(9) ?
    C10 C9 C13 . . 107.4(2) ?
    C10 C9 C1 . . 128.3(2) ?
    C13 C9 C1 . . 124.1(2) ?
    C10 C9 Fe1 . . 69.78(15) ?
    C13 C9 Fe1 . . 69.64(15) ?
    C1 C9 Fe1 . . 121.78(19) ?
    C11 C10 C9 . . 107.8(2) ?
    C11 C10 Fe1 . . 70.21(17) ?
    C9 C10 Fe1 . . 68.91(14) ?
    C11 C10 H10 . . 126.1 ?
    C9 C10 H10 . . 126.1 ?
    Fe1 C10 H10 . . 126.3 ?
    C10 C11 C12 . . 108.5(3) ?
    C10 C11 Fe1 . . 69.37(16) ?
    C12 C11 Fe1 . . 69.71(16) ?
    C10 C11 H11 . . 125.7 ?
    C12 C11 H11 . . 125.7 ?
    Fe1 C11 H11 . . 126.8 ?
    C13 C12 C11 . . 108.3(3) ?
    C13 C12 Fe1 . . 69.33(16) ?
    C11 C12 Fe1 . . 69.64(16) ?
    C13 C12 H12 . . 125.9 ?
    C11 C12 H12 . . 125.9 ?
    Fe1 C12 H12 . . 126.7 ?
    C12 C13 C9 . . 108.0(2) ?
    C12 C13 Fe1 . . 70.36(16) ?
    C9 C13 Fe1 . . 68.90(15) ?
    C12 C13 H13 . . 126.0 ?
    C9 C13 H13 . . 126.0 ?
    Fe1 C13 H13 . . 126.3 ?
    C18 C14 C15 . . 108.2(3) ?
    C18 C14 Fe1 . . 70.27(16) ?
    C15 C14 Fe1 . . 69.53(16) ?
    C18 C14 H14 . . 125.9 ?
    C15 C14 H14 . . 125.9 ?
    Fe1 C14 H14 . . 125.9 ?
    C16 C15 C14 . . 107.6(3) ?
    C16 C15 Fe1 . . 69.69(16) ?
    C14 C15 Fe1 . . 69.72(16) ?
    C16 C15 H15 . . 126.2 ?
    C14 C15 H15 . . 126.2 ?
    Fe1 C15 H15 . . 126.0 ?
    C15 C16 C17 . . 107.8(3) ?
    C15 C16 Fe1 . . 69.62(17) ?
    C17 C16 Fe1 . . 69.82(16) ?
    C15 C16 H16 . . 126.1 ?
    C17 C16 H16 . . 126.1 ?
    Fe1 C16 H16 . . 126.0 ?
    C18 C17 C16 . . 108.5(3) ?
    C18 C17 Fe1 . . 70.35(17) ?
    C16 C17 Fe1 . . 69.50(16) ?
    C18 C17 H17 . . 125.8 ?
    C16 C17 H17 . . 125.8 ?
    Fe1 C17 H17 . . 126.0 ?
    C17 C18 C14 . . 107.9(2) ?
    C17 C18 Fe1 . . 69.56(16) ?
    C14 C18 Fe1 . . 69.28(16) ?
    C17 C18 H18 . . 126.0 ?
    C14 C18 H18 . . 126.0 ?
    Fe1 C18 H18 . . 126.7 ?
loop_
    _geom_torsion_atom_site_label_1
    _geom_torsion_atom_site_label_2
    _geom_torsion_atom_site_label_3
    _geom_torsion_atom_site_label_4
    _geom_torsion_site_symmetry_1
    _geom_torsion_site_symmetry_2
    _geom_torsion_site_symmetry_3
    _geom_torsion_site_symmetry_4
    _geom_torsion
    _geom_torsion_publ_flag
    C9 C1 N1 C2 . . . . -178.9(2) ?
    C1 N1 C2 C7 . . . . -141.5(3) ?
    C1 N1 C2 C3 . . . . 39.9(4) ?
    C7 C2 C3 C4 . . . . 1.9(4) ?
    N1 C2 C3 C4 . . . . -179.5(2) ?
    C2 C3 C4 C5 . . . . -0.6(4) ?
    C3 C4 C5 C6 . . . . -0.7(4) ?
    C3 C4 C5 C8 . . . . -179.2(3) ?
    C4 C5 C6 C7 . . . . 0.8(4) ?
    C8 C5 C6 C7 . . . . 179.3(3) ?
    C5 C6 C7 C2 . . . . 0.5(4) ?
    C3 C2 C7 C6 . . . . -1.8(4) ?
    N1 C2 C7 C6 . . . . 179.4(2) ?
    C4 C5 C8 F2X . . . . 14.3(19) ?
    C6 C5 C8 F2X . . . . -164.2(19) ?
    C4 C5 C8 F3X . . . . 94.9(9) ?
    C6 C5 C8 F3X . . . . -83.7(9) ?
    C4 C5 C8 F1X . . . . -139.0(12) ?
    C6 C5 C8 F1X . . . . 42.5(12) ?
    C4 C5 C8 F1 . . . . -114.9(8) ?
    C6 C5 C8 F1 . . . . 66.5(9) ?
    C4 C5 C8 F2 . . . . -20.5(7) ?
    C6 C5 C8 F2 . . . . 161.0(6) ?
    C4 C5 C8 F3 . . . . 136.1(14) ?
    C6 C5 C8 F3 . . . . -42.5(14) ?
    F1X C8 F2X F3X . . . . -99.9(19) ?
    F1 C8 F2X F3X . . . . -120.7(11) ?
    F2 C8 F2X F3X . . . . -160(2) ?
    F3 C8 F2X F3X . . . . -14.1(12) ?
    C5 C8 F2X F3X . . . . 109.2(9) ?
    F1X C8 F3X F2X . . . . 119.5(12) ?
    F1 C8 F3X F2X . . . . 102.8(12) ?
    F2 C8 F3X F2X . . . . 10.8(11) ?
    F3 C8 F3X F2X . . . . 157.8(16) ?
    C5 C8 F3X F2X . . . . -110.9(10) ?
    N1 C1 C9 C10 . . . . 8.2(4) ?
    N1 C1 C9 C13 . . . . -177.7(3) ?
    N1 C1 C9 Fe1 . . . . 96.6(3) ?
    C13 Fe1 C9 C10 . . . . -118.5(2) ?
    C15 Fe1 C9 C10 . . . . 159.84(16) ?
    C16 Fe1 C9 C10 . . . . -167.9(2) ?
    C14 Fe1 C9 C10 . . . . 117.46(17) ?
    C17 Fe1 C9 C10 . . . . 47.2(4) ?
    C11 Fe1 C9 C10 . . . . -37.45(16) ?
    C12 Fe1 C9 C10 . . . . -81.22(17) ?
    C18 Fe1 C9 C10 . . . . 76.70(19) ?
    C10 Fe1 C9 C13 . . . . 118.5(2) ?
    C15 Fe1 C9 C13 . . . . -81.71(19) ?
    C16 Fe1 C9 C13 . . . . -49.5(3) ?
    C14 Fe1 C9 C13 . . . . -124.09(17) ?
    C17 Fe1 C9 C13 . . . . 165.6(3) ?
    C11 Fe1 C9 C13 . . . . 81.00(18) ?
    C12 Fe1 C9 C13 . . . . 37.23(17) ?
    C18 Fe1 C9 C13 . . . . -164.85(17) ?
    C10 Fe1 C9 C1 . . . . -123.3(3) ?
    C13 Fe1 C9 C1 . . . . 118.2(3) ?
    C15 Fe1 C9 C1 . . . . 36.5(3) ?
    C16 Fe1 C9 C1 . . . . 68.8(3) ?
    C14 Fe1 C9 C1 . . . . -5.9(2) ?
    C17 Fe1 C9 C1 . . . . -76.1(4) ?
    C11 Fe1 C9 C1 . . . . -160.8(2) ?
    C12 Fe1 C9 C1 . . . . 155.5(2) ?
    C18 Fe1 C9 C1 . . . . -46.6(3) ?
    C13 C9 C10 C11 . . . . -0.1(3) ?
    C1 C9 C10 C11 . . . . 174.8(3) ?
    Fe1 C9 C10 C11 . . . . 59.68(19) ?
    C13 C9 C10 Fe1 . . . . -59.74(18) ?
    C1 C9 C10 Fe1 . . . . 115.1(3) ?
    C9 Fe1 C10 C11 . . . . -119.1(2) ?
    C13 Fe1 C10 C11 . . . . -80.61(18) ?
    C15 Fe1 C10 C11 . . . . -165.7(2) ?
    C16 Fe1 C10 C11 . . . . 44.4(4) ?
    C14 Fe1 C10 C11 . . . . 160.21(17) ?
    C17 Fe1 C10 C11 . . . . 77.1(2) ?
    C12 Fe1 C10 C11 . . . . -37.27(17) ?
    C18 Fe1 C10 C11 . . . . 117.87(18) ?
    C13 Fe1 C10 C9 . . . . 38.50(16) ?
    C15 Fe1 C10 C9 . . . . -46.6(3) ?
    C16 Fe1 C10 C9 . . . . 163.6(3) ?
    C14 Fe1 C10 C9 . . . . -80.67(19) ?
    C17 Fe1 C10 C9 . . . . -163.83(16) ?
    C11 Fe1 C10 C9 . . . . 119.1(2) ?
    C12 Fe1 C10 C9 . . . . 81.85(17) ?
    C18 Fe1 C10 C9 . . . . -123.01(17) ?
    C9 C10 C11 C12 . . . . 0.0(3) ?
    Fe1 C10 C11 C12 . . . . 58.9(2) ?
    C9 C10 C11 Fe1 . . . . -58.87(18) ?
    C9 Fe1 C11 C10 . . . . 38.25(16) ?
    C13 Fe1 C11 C10 . . . . 82.96(18) ?
    C15 Fe1 C11 C10 . . . . 160.6(3) ?
    C16 Fe1 C11 C10 . . . . -164.66(16) ?
    C14 Fe1 C11 C10 . . . . -45.5(4) ?
    C17 Fe1 C11 C10 . . . . -122.69(17) ?
    C12 Fe1 C11 C10 . . . . 120.1(2) ?
    C18 Fe1 C11 C10 . . . . -80.5(2) ?
    C9 Fe1 C11 C12 . . . . -81.84(18) ?
    C10 Fe1 C11 C12 . . . . -120.1(2) ?
    C13 Fe1 C11 C12 . . . . -37.14(17) ?
    C15 Fe1 C11 C12 . . . . 40.5(4) ?
    C16 Fe1 C11 C12 . . . . 75.2(2) ?
    C14 Fe1 C11 C12 . . . . -165.6(3) ?
    C17 Fe1 C11 C12 . . . . 117.21(18) ?
    C18 Fe1 C11 C12 . . . . 159.45(17) ?
    C10 C11 C12 C13 . . . . 0.1(3) ?
    Fe1 C11 C12 C13 . . . . 58.7(2) ?
    C10 C11 C12 Fe1 . . . . -58.7(2) ?
    C9 Fe1 C12 C13 . . . . -38.26(17) ?
    C10 Fe1 C12 C13 . . . . -82.77(18) ?
    C15 Fe1 C12 C13 . . . . 74.1(2) ?
    C16 Fe1 C12 C13 . . . . 115.86(18) ?
    C14 Fe1 C12 C13 . . . . 41.2(4) ?
    C17 Fe1 C12 C13 . . . . 158.37(17) ?
    C11 Fe1 C12 C13 . . . . -119.8(3) ?
    C18 Fe1 C12 C13 . . . . -168.1(2) ?
    C9 Fe1 C12 C11 . . . . 81.58(18) ?
    C10 Fe1 C12 C11 . . . . 37.07(17) ?
    C13 Fe1 C12 C11 . . . . 119.8(3) ?
    C15 Fe1 C12 C11 . . . . -166.04(16) ?
    C16 Fe1 C12 C11 . . . . -124.31(18) ?
    C14 Fe1 C12 C11 . . . . 161.0(3) ?
    C17 Fe1 C12 C11 . . . . -81.8(2) ?
    C18 Fe1 C12 C11 . . . . -48.3(3) ?
    C11 C12 C13 C9 . . . . -0.1(3) ?
    Fe1 C12 C13 C9 . . . . 58.81(19) ?
    C11 C12 C13 Fe1 . . . . -58.9(2) ?
    C10 C9 C13 C12 . . . . 0.1(3) ?
    C1 C9 C13 C12 . . . . -175.0(3) ?
    Fe1 C9 C13 C12 . . . . -59.7(2) ?
    C10 C9 C13 Fe1 . . . . 59.83(18) ?
    C1 C9 C13 Fe1 . . . . -115.3(3) ?
    C9 Fe1 C13 C12 . . . . 119.3(2) ?
    C10 Fe1 C13 C12 . . . . 80.94(18) ?
    C15 Fe1 C13 C12 . . . . -124.41(18) ?
    C16 Fe1 C13 C12 . . . . -82.1(2) ?
    C14 Fe1 C13 C12 . . . . -165.50(16) ?
    C17 Fe1 C13 C12 . . . . -49.8(3) ?
    C11 Fe1 C13 C12 . . . . 37.44(17) ?
    C18 Fe1 C13 C12 . . . . 164.2(3) ?
    C10 Fe1 C13 C9 . . . . -38.38(16) ?
    C15 Fe1 C13 C9 . . . . 116.27(17) ?
    C16 Fe1 C13 C9 . . . . 158.53(16) ?
    C14 Fe1 C13 C9 . . . . 75.2(2) ?
    C17 Fe1 C13 C9 . . . . -169.2(2) ?
    C11 Fe1 C13 C9 . . . . -81.87(18) ?
    C12 Fe1 C13 C9 . . . . -119.3(2) ?
    C18 Fe1 C13 C9 . . . . 44.9(4) ?
    C9 Fe1 C14 C18 . . . . -124.34(17) ?
    C10 Fe1 C14 C18 . . . . -81.4(2) ?
    C13 Fe1 C14 C18 . . . . -166.32(17) ?
    C15 Fe1 C14 C18 . . . . 119.2(3) ?
    C16 Fe1 C14 C18 . . . . 81.25(18) ?
    C17 Fe1 C14 C18 . . . . 37.24(17) ?
    C11 Fe1 C14 C18 . . . . -48.9(4) ?
    C12 Fe1 C14 C18 . . . . 162.4(3) ?
    C9 Fe1 C14 C15 . . . . 116.43(18) ?
    C10 Fe1 C14 C15 . . . . 159.34(17) ?
    C13 Fe1 C14 C15 . . . . 74.4(2) ?
    C16 Fe1 C14 C15 . . . . -37.99(17) ?
    C17 Fe1 C14 C15 . . . . -81.99(19) ?
    C11 Fe1 C14 C15 . . . . -168.1(2) ?
    C12 Fe1 C14 C15 . . . . 43.1(4) ?
    C18 Fe1 C14 C15 . . . . -119.2(3) ?
    C18 C14 C15 C16 . . . . -0.2(3) ?
    Fe1 C14 C15 C16 . . . . 59.6(2) ?
    C18 C14 C15 Fe1 . . . . -59.9(2) ?
    C9 Fe1 C15 C16 . . . . 160.10(16) ?
    C10 Fe1 C15 C16 . . . . -166.3(2) ?
    C13 Fe1 C15 C16 . . . . 116.89(17) ?
    C14 Fe1 C15 C16 . . . . -118.7(2) ?
    C17 Fe1 C15 C16 . . . . -37.88(17) ?
    C11 Fe1 C15 C16 . . . . 45.3(4) ?
    C12 Fe1 C15 C16 . . . . 76.3(2) ?
    C18 Fe1 C15 C16 . . . . -81.18(18) ?
    C9 Fe1 C15 C14 . . . . -81.2(2) ?
    C10 Fe1 C15 C14 . . . . -47.6(3) ?
    C13 Fe1 C15 C14 . . . . -124.39(18) ?
    C16 Fe1 C15 C14 . . . . 118.7(2) ?
    C17 Fe1 C15 C14 . . . . 80.83(19) ?
    C11 Fe1 C15 C14 . . . . 164.0(3) ?
    C12 Fe1 C15 C14 . . . . -164.95(18) ?
    C18 Fe1 C15 C14 . . . . 37.54(18) ?
    C14 C15 C16 C17 . . . . 0.0(3) ?
    Fe1 C15 C16 C17 . . . . 59.63(19) ?
    C14 C15 C16 Fe1 . . . . -59.7(2) ?
    C9 Fe1 C16 C15 . . . . -45.2(3) ?
    C10 Fe1 C16 C15 . . . . 161.5(3) ?
    C13 Fe1 C16 C15 . . . . -80.76(19) ?
    C14 Fe1 C16 C15 . . . . 38.04(17) ?
    C17 Fe1 C16 C15 . . . . 118.9(2) ?
    C11 Fe1 C16 C15 . . . . -164.53(16) ?
    C12 Fe1 C16 C15 . . . . -123.09(17) ?
    C18 Fe1 C16 C15 . . . . 81.77(18) ?
    C9 Fe1 C16 C17 . . . . -164.1(2) ?
    C10 Fe1 C16 C17 . . . . 42.6(4) ?
    C13 Fe1 C16 C17 . . . . 160.32(16) ?
    C15 Fe1 C16 C17 . . . . -118.9(2) ?
    C14 Fe1 C16 C17 . . . . -80.88(19) ?
    C11 Fe1 C16 C17 . . . . 76.6(2) ?
    C12 Fe1 C16 C17 . . . . 118.00(18) ?
    C18 Fe1 C16 C17 . . . . -37.15(18) ?
    C15 C16 C17 C18 . . . . 0.3(3) ?
    Fe1 C16 C17 C18 . . . . 59.8(2) ?
    C15 C16 C17 Fe1 . . . . -59.5(2) ?
    C9 Fe1 C17 C18 . . . . 38.9(4) ?
    C10 Fe1 C17 C18 . . . . 75.2(2) ?
    C13 Fe1 C17 C18 . . . . -164.7(2) ?
    C15 Fe1 C17 C18 . . . . -81.65(18) ?
    C16 Fe1 C17 C18 . . . . -119.5(2) ?
    C14 Fe1 C17 C18 . . . . -37.57(17) ?
    C11 Fe1 C17 C18 . . . . 116.99(18) ?
    C12 Fe1 C17 C18 . . . . 159.84(17) ?
    C9 Fe1 C17 C16 . . . . 158.5(3) ?
    C10 Fe1 C17 C16 . . . . -165.28(16) ?
    C13 Fe1 C17 C16 . . . . -45.1(3) ?
    C15 Fe1 C17 C16 . . . . 37.89(17) ?
    C14 Fe1 C17 C16 . . . . 81.96(18) ?
    C11 Fe1 C17 C16 . . . . -123.48(18) ?
    C12 Fe1 C17 C16 . . . . -80.6(2) ?
    C18 Fe1 C17 C16 . . . . 119.5(3) ?
    C16 C17 C18 C14 . . . . -0.4(3) ?
    Fe1 C17 C18 C14 . . . . 58.8(2) ?
    C16 C17 C18 Fe1 . . . . -59.2(2) ?
    C15 C14 C18 C17 . . . . 0.4(3) ?
    Fe1 C14 C18 C17 . . . . -59.0(2) ?
    C15 C14 C18 Fe1 . . . . 59.4(2) ?
    C9 Fe1 C18 C17 . . . . -166.23(16) ?
    C10 Fe1 C18 C17 . . . . -123.81(17) ?
    C13 Fe1 C18 C17 . . . . 159.1(3) ?
    C15 Fe1 C18 C17 . . . . 81.67(18) ?
    C16 Fe1 C18 C17 . . . . 37.69(17) ?
    C14 Fe1 C18 C17 . . . . 119.5(2) ?
    C11 Fe1 C18 C17 . . . . -81.6(2) ?
    C12 Fe1 C18 C17 . . . . -46.9(3) ?
    C9 Fe1 C18 C14 . . . . 74.3(2) ?
    C10 Fe1 C18 C14 . . . . 116.72(18) ?
    C13 Fe1 C18 C14 . . . . 39.6(4) ?
    C15 Fe1 C18 C14 . . . . -37.81(17) ?
    C16 Fe1 C18 C14 . . . . -81.79(18) ?
    C17 Fe1 C18 C14 . . . . -119.5(2) ?
    C11 Fe1 C18 C14 . . . . 158.89(17) ?
    C12 Fe1 C18 C14 . . . . -166.4(2) ?
data_global
_journal_date_recd_electronic     2009-03-19
_journal_date_accepted     2009-03-25
_journal_name_full     'Acta Crystallographica, Section E'
_journal_year     2009
_journal_volume     65
_journal_issue      4
_journal_page_first     m461
_journal_page_last     m461
_journal_paper_category     QM
_journal_coeditor_code     HG2490
_publ_contact_author_name     'Wolfgang Imhof'
_publ_contact_author_address
;
Institute of Inorganic and Analytical Chemistry
Friedrich Schiller University
August-Bebel-Str. 2
07743 Jena
Germany
;
_publ_contact_author_email     Wolfgang.Imhof@uni-jena.de
_publ_contact_author_fax     '++49-3641-948102'
_publ_contact_author_phone     '++49-3641-948185'
_publ_section_title
;
<i>N</i>-(2-Ferrocenylethylidene)-4-(trifluoromethyl)aniline
;
loop_
    _publ_author_name
    _publ_author_address
    'Imhof, Wolfgang'
;
Institute of Inorganic and Analytical Chemistry
Friedrich Schiller University
August-Bebel-Strasse 2
07743 Jena
Germany
;
