# Supplementary material for: N-(2-Ferrocenylethyl­idene)-4-(trifluoro­meth­yl)aniline
Source: Acta Crystallogr Sect E Struct Rep Online. 2009 Mar 28;65(Pt 4):m461. doi: 10.1107/S1600536809011039 (PMC2969081; doi:10.1107/S1600536809011039)
Supplement: Supplementary file 2 [file e-65-0m461-Isup2.hkl]

# 
# h,k,l, Fc-squared, Fo-squared, sigma(Fo-squared) and status flag 
# 
data_I
_shelx_title ' 631ccd in P-1' 
_shelx_refln_list_code          4 
_shelx_F_calc_maximum       76.04 
_exptl_crystal_F_000       363.98 
_reflns_d_resolution_high  0.8989 
 
loop_ 
 _symmetry_equiv_pos_as_xyz 
 'x, y, z' 
 '-x, -y, -z' 
 
_cell_length_a     5.8446 
_cell_length_b    10.3830 
_cell_length_c    12.9720 
_cell_angle_alpha 100.467 
_cell_angle_beta   91.670 
_cell_angle_gamma  99.152 
 
_shelx_F_squared_multiplier     1.000 
 
loop_ 
 _refln_index_h 
 _refln_index_k 
 _refln_index_l 
 _refln_F_squared_calc 
 _refln_F_squared_meas 
 _refln_F_squared_sigma 
 _refln_observed_status 
   1   0   0     1209.77      807.35     82.98 o 
   2   0   0      530.93      488.96     26.80 o 
   3   0   0      478.21      431.34     24.78 o 
   4   0   0       70.36       70.30      4.32 o 
   5   0   0      354.57      370.83     23.34 o 
   6   0   0      119.23      126.78      9.80 o 
  -6   1   0        0.66       -0.29      1.73 o 
  -5   1   0        0.18       -0.58      1.73 o 
  -4   1   0        3.45        3.75      1.44 o 
  -3   1   0       37.75       36.59      2.31 o 
  -2   1   0       66.25       63.68      3.46 o 
  -1   1   0        0.19        1.73      0.29 o 
   1   1   0      418.10      377.74     19.88 o 
   2   1   0       60.32       54.75      3.17 o 
   3   1   0      297.64      293.61     16.14 o 
   4   1   0      678.98      701.03     41.49 o 
   5   1   0      256.65      252.69     17.86 o 
   6   1   0       73.75       62.24      5.19 o 
  -6   2   0      107.38      106.03      7.49 o 
  -5   2   0      274.06      291.01     18.15 o 
  -4   2   0     1171.44     1175.01     74.05 o 
  -3   2   0     2873.14     2794.03    164.52 o 
  -2   2   0      352.29      299.37     17.58 o 
   1   2   0       91.25       95.37      5.76 o 
   2   2   0     2436.90     2240.24    133.12 o 
   3   2   0      529.08      497.61     27.66 o 
   4   2   0       36.20       36.02      2.59 o 
   5   2   0      254.42      282.95     19.88 o 
   6   2   0       65.05       64.83      5.19 o 
  -6   3   0        1.23        1.15      2.02 o 
  -5   3   0       13.27       17.29      2.02 o 
  -4   3   0       62.72       65.69      4.03 o 
  -3   3   0       12.01       20.17      1.44 o 
  -2   3   0       40.38       43.80      2.59 o 
  -1   3   0       11.22       10.66      0.86 o 
   0   3   0      653.65      586.93     35.44 o 
   1   3   0      850.59      792.94     46.68 o 
   2   3   0       64.09       65.98      4.03 o 
   3   3   0        2.14        1.44      1.44 o 
   4   3   0      256.01      261.63     16.71 o 
   5   3   0        5.53        6.05      2.31 o 
  -6   4   0      117.76      130.81     10.08 o 
  -5   4   0       57.29       63.10      4.61 o 
  -4   4   0     1000.09     1028.64     66.56 o 
  -3   4   0      702.08      710.83     43.80 o 
  -2   4   0      356.64      330.78     27.95 o 
  -1   4   0       51.54       37.17      3.46 o 
   0   4   0        9.84       15.27      1.15 o 
   1   4   0      182.83      171.44      9.80 o 
   2   4   0     3508.11     3809.70    206.88 o 
   3   4   0     1173.36     1244.16     81.25 o 
   4   4   0      127.52      132.83      8.64 o 
   5   4   0      125.20      119.58      8.64 o 
  -6   5   0       85.98       87.59      6.92 o 
  -5   5   0      189.53      212.07     15.27 o 
  -4   5   0       78.64       83.85      5.47 o 
  -3   5   0        1.21        1.44      0.86 o 
  -2   5   0       52.88       60.22      3.46 o 
  -1   5   0      215.16      231.66     14.12 o 
   0   5   0       13.15       14.98      1.15 o 
   1   5   0      557.25      518.06     29.97 o 
   2   5   0        0.47       -1.15      1.15 o 
   3   5   0        0.45        0.58      1.73 o 
   4   5   0       40.13       38.03      3.17 o 
   5   5   0        0.52       -0.58      2.59 o 
  -6   6   0       86.52       90.19      7.49 o 
  -5   6   0        8.83        8.36      1.44 o 
  -4   6   0      619.81      668.76     45.53 o 
  -3   6   0       49.78       48.69      3.17 o 
  -2   6   0     2470.30     2437.03    145.51 o 
   0   6   0      896.87      936.72     59.64 o 
   1   6   0      151.58      156.17      8.93 o 
   2   6   0      142.89      157.90      9.80 o 
   3   6   0      202.31      208.03     14.12 o 
   4   6   0       66.15       73.76      5.47 o 
  -5   7   0        4.19        4.32      1.73 o 
  -4   7   0       21.21       19.02      2.31 o 
  -3   7   0       52.47       54.17      3.46 o 
  -2   7   0        9.31        7.49      0.86 o 
  -1   7   0      197.90      197.08     12.68 o 
   0   7   0      430.68      437.10     28.53 o 
   1   7   0       48.48       51.29      3.17 o 
   2   7   0       77.63       85.00      5.76 o 
   3   7   0      185.55      171.44     12.97 o 
   4   7   0      243.04      247.51     19.88 o 
  -5   8   0       90.56       83.85      9.80 o 
  -4   8   0      717.78      742.81     53.02 o 
  -3   8   0        1.80        4.61      0.58 o 
  -1   8   0      327.30      355.27     22.47 o 
   0   8   0      142.33      142.05      9.51 o 
   1   8   0      203.82      214.95     14.12 o 
   2   8   0       25.50       25.93      2.31 o 
   3   8   0       49.50       54.46      4.32 o 
  -4   9   0        1.68        2.59      0.58 o 
  -1   9   0       25.96       23.63      1.73 o 
   0   9   0      224.89      240.02     17.29 o 
   1   9   0       14.83       17.29      1.73 o 
   2   9   0       86.78       86.44      6.34 o 
   3   9   0       39.39       38.03      3.75 o 
  -1  10   0        7.51       11.81      1.44 o 
   0  10   0       96.80      106.90      7.78 o 
   1  10   0      271.09      292.74     24.20 o 
   2  10   0      127.26      125.34     10.66 o 
  -1  11   0        9.71       15.56      2.02 o 
   0  11   0       96.50       95.37     10.08 o 
   0 -11   1       85.58      104.88     11.81 o 
  -2 -10   1       16.70       14.98      2.02 o 
  -1 -10   1       97.81       98.25      7.49 o 
   0 -10   1        2.39        4.32      1.15 o 
  -3  -9   1       60.23       64.54      5.76 o 
  -2  -9   1      141.44      149.54     10.95 o 
  -1  -9   1      335.78      367.08     27.08 o 
   0  -9   1      187.14      202.56     13.25 o 
   1  -9   1        5.23        6.63      0.86 o 
  -3  -8   1      136.40      135.71     10.08 o 
  -2  -8   1      166.00      177.78     12.97 o 
  -1  -8   1       69.65       82.12      5.47 o 
   0  -8   1       30.63       33.71      2.31 o 
   1  -8   1        0.40       -0.58      0.58 o 
   4  -8   1       22.58       20.46      1.73 o 
   5  -8   1       22.87       23.05      2.02 o 
  -4  -7   1      113.61      112.37      9.22 o 
  -3  -7   1       31.73       29.97      2.59 o 
  -2  -7   1       11.68       11.81      1.44 o 
  -1  -7   1      375.87      381.78     25.07 o 
   0  -7   1     1190.98     1265.19     83.27 o 
   1  -7   1     2466.92     2446.54    201.98 o 
   3  -7   1      698.30      665.01     42.93 o 
   4  -7   1       23.29       21.32      1.73 o 
   5  -7   1      139.95      156.74     18.15 o 
  -4  -6   1        7.29        8.93      2.02 o 
  -3  -6   1       65.49       72.03      4.90 o 
  -2  -6   1      415.29      448.91     27.37 o 
  -1  -6   1        0.37        0.86      0.86 o 
   0  -6   1      212.37      231.95     13.25 o 
   1  -6   1      428.70      406.56     29.10 o 
   3  -6   1        2.69        3.75      0.58 o 
   4  -6   1       49.87       43.80      3.17 o 
   5  -6   1       14.14       17.29      2.59 o 
   6  -6   1       17.11       17.29      2.31 o 
  -5  -5   1       40.21       50.14      4.61 o 
  -4  -5   1      524.10      542.27     39.19 o 
  -3  -5   1      644.56      691.23     44.08 o 
  -2  -5   1      154.68      162.22      9.51 o 
  -1  -5   1     2062.94     2106.26    123.90 o 
   0  -5   1      541.09      552.64     32.27 o 
   2  -5   1     1756.30     1814.09    103.15 o 
   3  -5   1      609.99      575.11     40.63 o 
   4  -5   1       35.13       38.03      2.59 o 
   5  -5   1      125.46      144.93     10.66 o 
   6  -5   1      210.70      233.39     18.15 o 
  -5  -4   1       13.66       12.39      2.31 o 
  -4  -4   1       75.53       73.76      4.90 o 
  -3  -4   1       28.13       30.54      2.31 o 
  -2  -4   1      635.99      648.59     36.02 o 
  -1  -4   1      214.41      231.95     12.97 o 
   0  -4   1        0.64        0.58      0.58 o 
   2  -4   1      144.29      130.24      8.07 o 
   3  -4   1       12.96       13.25      1.15 o 
   4  -4   1      130.32      117.27      7.78 o 
   5  -4   1       22.98       25.36      2.31 o 
   6  -4   1       39.15       34.58      3.46 o 
  -5  -3   1       46.02       47.54      3.75 o 
  -4  -3   1      607.92      666.16     41.49 o 
  -3  -3   1     1186.42     1291.13     72.32 o 
  -2  -3   1      928.63      922.60     51.58 o 
  -1  -3   1     5782.14     5033.69    293.32 o 
   2  -3   1     2065.81     2017.80    130.52 o 
   3  -3   1     1461.64     1374.97     91.05 o 
   4  -3   1     1132.86     1213.33     80.10 o 
   5  -3   1      225.62      236.85     15.27 o 
   6  -3   1      121.76      113.52      8.64 o 
  -6  -2   1       73.04       64.25      5.47 o 
  -5  -2   1      261.06      248.95     17.86 o 
  -4  -2   1      249.13      234.54     15.27 o 
  -3  -2   1       19.30       20.46      1.44 o 
  -2  -2   1      539.81      472.54     24.78 o 
  -1  -2   1      271.42      242.61     12.97 o 
   0  -2   1      103.65       92.20      5.19 o 
   1  -2   1       40.24       37.75      3.17 o 
   2  -2   1        4.01        2.31      0.86 o 
   3  -2   1        1.34        2.59      0.86 o 
   4  -2   1        7.33       10.66      1.44 o 
   5  -2   1       17.20       18.73      2.02 o 
   6  -2   1        4.19        4.32      2.31 o 
  -6  -1   1       69.71       74.63      6.34 o 
  -5  -1   1      233.65      243.76     17.00 o 
  -4  -1   1      191.90      174.90     11.24 o 
  -3  -1   1       88.25       65.41      3.75 o 
  -2  -1   1      323.77      284.68     15.85 o 
   2  -1   1     3138.47     2798.93    164.81 o 
   3  -1   1      206.54      175.47     10.08 o 
   4  -1   1      958.95     1002.99     62.81 o 
   5  -1   1      162.11      188.73     11.81 o 
   6  -1   1       81.32       80.97      6.34 o 
  -6   0   1       54.74       52.73      4.32 o 
  -5   0   1       15.52       16.42      1.73 o 
  -4   0   1      167.04      158.19     10.08 o 
  -3   0   1      194.21      197.95     11.24 o 
  -2   0   1       61.38       61.08      3.46 o 
  -1   0   1      177.76      125.34      8.93 o 
   2   0   1        0.57        0.29      0.86 o 
   3   0   1      455.32      420.96     23.63 o 
   4   0   1       22.31       20.17      2.02 o 
   5   0   1      162.03      144.07      8.64 o 
   6   0   1       56.38       54.75      4.61 o 
  -6   1   1       58.53       65.98      4.90 o 
  -5   1   1      673.16      664.72     42.64 o 
  -4   1   1      312.66      312.62     18.73 o 
  -3   1   1     1114.92     1062.92     60.51 o 
  -2   1   1     1589.24     1597.12     94.22 o 
   2   1   1      503.97      437.10     24.49 o 
   3   1   1        3.75        3.17      1.15 o 
   4   1   1      486.60      477.44     28.81 o 
   5   1   1      190.00      210.05     14.41 o 
   6   1   1       66.06       68.86      5.76 o 
  -6   2   1        0.08        1.15      2.31 o 
  -5   2   1      168.06      162.51     10.08 o 
  -4   2   1      124.78      135.71      8.64 o 
  -3   2   1       14.66       18.15      1.44 o 
  -2   2   1      102.25       88.17      4.90 o 
  -1   2   1       14.78       14.12      0.86 o 
   0   2   1       16.29       17.58      1.15 o 
   1   2   1      125.54      109.20      6.63 o 
   2   2   1       33.46       29.10      2.02 o 
   3   2   1     1173.20     1116.23     60.51 o 
   4   2   1       25.10       20.46      2.02 o 
   5   2   1      260.52      257.02     18.44 o 
   6   2   1       64.38       59.64      5.47 o 
  -6   3   1       36.83       44.37      4.03 o 
  -5   3   1      958.78      998.09     60.80 o 
  -4   3   1      151.14      164.52     10.66 o 
  -3   3   1     1667.79     1611.53     97.10 o 
  -2   3   1      947.14      934.13     55.03 o 
  -1   3   1     1422.87     1513.28     98.54 o 
   0   3   1      201.44      252.69     21.90 o 
   1   3   1     2443.31     2255.80    137.44 o 
   2   3   1     1182.49     1165.79     68.86 o 
   3   3   1      616.58      690.37     42.07 o 
   4   3   1      372.12      380.62     24.20 o 
   5   3   1      168.49      173.46     12.10 o 
  -6   4   1      120.93      117.56      9.22 o 
  -5   4   1       44.49       46.10      3.46 o 
  -4   4   1       20.21       20.17      1.73 o 
  -3   4   1       32.99       23.05      1.73 o 
  -2   4   1      221.00      219.56     12.39 o 
  -1   4   1       61.09       51.58      4.32 o 
   0   4   1       15.59       13.25      0.86 o 
   1   4   1       36.17       37.75      2.31 o 
   2   4   1       80.43       76.07      4.32 o 
   3   4   1      373.33      393.59     25.64 o 
   4   4   1       10.80        9.51      1.73 o 
   5   4   1        5.94        6.63      2.31 o 
  -6   5   1       91.39      101.71      8.07 o 
  -5   5   1      657.71      696.42     50.42 o 
  -4   5   1       12.54       16.14      1.44 o 
  -3   5   1      684.66      682.88     42.36 o 
  -2   5   1     2188.35     2321.78    134.56 o 
  -1   5   1      896.70      932.69     92.78 o 
   0   5   1     1597.37     1560.53    103.44 o 
   1   5   1     1157.30     1234.08     71.46 o 
   2   5   1      432.96      422.40     27.08 o 
   3   5   1      246.74      271.13     17.58 o 
   4   5   1       64.51       56.76      4.32 o 
   5   5   1       86.52       79.52      6.63 o 
  -5   6   1       67.41       59.36      4.61 o 
  -4   6   1        3.68        5.76      1.15 o 
  -3   6   1        7.53        6.92      0.86 o 
  -2   6   1      282.93      275.17     18.44 o 
  -1   6   1      629.83      661.27     40.05 o 
   0   6   1       95.40       90.76      5.47 o 
   1   6   1       58.16       62.52      4.03 o 
   2   6   1       48.52       44.37      3.17 o 
   3   6   1      108.09      119.86      7.78 o 
   4   6   1      102.32      101.42      7.49 o 
  -5   7   1      314.16      345.76     24.49 o 
  -4   7   1       39.07       39.47      2.88 o 
  -3   7   1      678.13      672.79     45.24 o 
  -2   7   1      856.02      861.23     58.20 o 
  -1   7   1      599.54      640.81     43.51 o 
   0   7   1      669.23      719.76     47.54 o 
   1   7   1       58.34       61.66      4.32 o 
   2   7   1       58.79       60.80      4.32 o 
   3   7   1       77.92       80.10      5.76 o 
   4   7   1       14.23       16.71      2.59 o 
  -5   8   1       15.75       17.00      2.31 o 
  -4   8   1       55.63       56.76      4.03 o 
  -3   8   1        0.10       -0.86      0.86 o 
  -2   8   1        3.08        3.75      0.86 o 
  -1   8   1      247.19      233.10     15.85 o 
   0   8   1        1.06        1.15      1.15 o 
   1   8   1      135.01      148.68      9.51 o 
   2   8   1       99.09      100.56      7.20 o 
   3   8   1       93.62       83.27      7.20 o 
  -4   9   1       85.38       88.75      7.20 o 
  -3   9   1      152.80      166.25     11.53 o 
  -2   9   1        0.84        2.02      0.86 o 
  -1   9   1        1.21        0.58      1.44 o 
   0   9   1      185.56      200.25     14.69 o 
   1   9   1      122.52      136.58     13.83 o 
   2   9   1       99.83      107.47      8.07 o 
  -2  10   1        0.24        1.44      0.58 o 
  -1  10   1       46.01       42.07      3.17 o 
   0  10   1       11.49       14.12      1.73 o 
   1  10   1      176.41      177.49     14.12 o 
  -1  11   1       86.38       95.08     10.08 o 
   0  11   1       71.48       67.14      5.47 o 
   0 -11   2       15.04       17.00      1.73 o 
  -2 -10   2      261.76      265.66     21.90 o 
  -1 -10   2      202.04      223.02     17.00 o 
   0 -10   2      112.38      118.71      8.64 o 
  -3  -9   2      133.84      114.10      9.80 o 
  -2  -9   2        0.18       -0.58      1.44 o 
  -1  -9   2       89.12       98.25      7.20 o 
   0  -9   2        0.53        0.00      0.86 o 
  -3  -8   2        6.89       10.66      2.02 o 
  -2  -8   2      502.61      519.79     37.17 o 
  -1  -8   2       26.75       25.36      1.73 o 
   0  -8   2      467.97      506.83     33.14 o 
   4  -8   2      326.04      306.00     30.83 o 
   5  -8   2      252.28      284.96     22.47 o 
  -4  -7   2      190.72      197.66     16.42 o 
  -3  -7   2      347.72      387.83     27.37 o 
  -2  -7   2        1.85        1.44      1.44 o 
  -1  -7   2      164.54      180.08     11.24 o 
   0  -7   2       19.54       21.90      1.44 o 
   4  -7   2        9.68        9.22      1.15 o 
   5  -7   2        4.78        7.20      1.44 o 
  -4  -6   2      100.30       97.97      7.20 o 
  -3  -6   2       15.75       14.98      1.73 o 
  -2  -6   2     1280.05     1404.65     85.58 o 
  -1  -6   2        4.92        4.90      0.86 o 
   0  -6   2     2857.45     2906.69    167.69 o 
   3  -6   2      191.98      197.37     13.25 o 
   4  -6   2       53.53       51.29      3.46 o 
   5  -6   2      176.78      227.05     18.15 o 
  -5  -5   2        4.83        2.88      2.02 o 
  -4  -5   2        1.43        2.88      1.73 o 
  -3  -5   2       54.07       55.03      3.75 o 
  -2  -5   2        1.03        3.17      1.15 o 
  -1  -5   2       96.96      110.93      6.05 o 
   0  -5   2      245.64      237.42     13.25 o 
   3  -5   2        2.88        1.44      0.86 o 
   4  -5   2        1.53        2.59      1.15 o 
   5  -5   2       42.89       39.19      3.17 o 
   6  -5   2      122.67      126.20     10.08 o 
  -5  -4   2      182.43      192.19     13.83 o 
  -4  -4   2      299.22      315.51     19.30 o 
  -3  -4   2      632.21      665.30     41.78 o 
  -2  -4   2     2995.64     3055.66    170.29 o 
  -1  -4   2        2.84        5.76      0.86 o 
   0  -4   2     1036.58      969.86     54.75 o 
   2  -4   2      518.83      473.98     30.25 o 
   3  -4   2     1110.78     1151.96     78.37 o 
   4  -4   2      414.62      400.51     26.80 o 
   5  -4   2      250.29      257.59     18.44 o 
   6  -4   2      159.23      160.49     12.68 o 
  -5  -3   2       63.93       68.86      5.47 o 
  -4  -3   2        9.09       12.68      2.02 o 
  -3  -3   2       23.06       19.59      1.73 o 
  -2  -3   2       38.25       36.02      2.31 o 
  -1  -3   2       26.27       24.78      1.44 o 
   0  -3   2       76.02       74.05      4.03 o 
   1  -3   2      113.01      100.85      8.36 o 
   2  -3   2      375.33      359.59     21.61 o 
   3  -3   2       47.58       46.39      3.17 o 
   4  -3   2      118.62      117.56      7.78 o 
   5  -3   2        6.02        7.78      1.73 o 
   6  -3   2        9.71        9.80      2.31 o 
  -6  -2   2      159.82      155.02     12.39 o 
  -5  -2   2      100.21       96.81      7.20 o 
  -4  -2   2      566.78      567.91     36.59 o 
  -3  -2   2      766.82      728.69     40.05 o 
  -2  -2   2      742.59      680.28     38.61 o 
  -1  -2   2        9.28       12.39      1.15 o 
   0  -2   2     1405.05     1402.63    117.27 o 
   2  -2   2      655.73      595.86     36.30 o 
   3  -2   2     1980.36     2021.54    127.36 o 
   4  -2   2      617.06      640.81     40.34 o 
   5  -2   2       79.13       73.19      4.90 o 
   6  -2   2       74.29       77.22      8.07 o 
  -6  -1   2        3.77        3.46      2.59 o 
  -5  -1   2      372.01      360.74     25.93 o 
  -4  -1   2      246.42      223.30     13.83 o 
  -3  -1   2       29.11       29.39      2.02 o 
  -2  -1   2       14.74       14.98      1.15 o 
  -1  -1   2       43.57       40.34      2.31 o 
   0  -1   2      418.98      277.47     32.56 o 
   2  -1   2      175.07      157.61      9.80 o 
   3  -1   2       55.05       72.90      4.03 o 
   4  -1   2      210.63      213.80     12.97 o 
   5  -1   2       24.58       25.07      2.31 o 
   6  -1   2        4.82        4.03      2.02 o 
  -6   0   2      378.12      363.91     27.95 o 
  -5   0   2       10.69        8.64      1.73 o 
  -4   0   2     1007.37     1081.37     64.83 o 
  -3   0   2      952.23      884.86     50.42 o 
  -2   0   2      636.48      588.37     33.42 o 
   2   0   2       89.13       78.95      4.61 o 
   3   0   2      498.36      444.59     24.78 o 
   4   0   2      279.36      260.47     15.56 o 
   5   0   2       92.85       99.41      6.92 o 
   6   0   2       63.65       69.15      5.76 o 
  -6   1   2       50.03       42.64      3.75 o 
  -5   1   2       14.79       16.42      2.02 o 
  -4   1   2       14.66       13.83      2.02 o 
  -3   1   2        7.68       11.81      1.15 o 
  -2   1   2        7.78        9.51      0.86 o 
  -1   1   2       23.24       24.49      1.73 o 
   0   1   2      760.81      678.84     44.95 o 
   1   1   2      424.53      360.74     21.03 o 
   2   1   2      257.64      223.59     12.68 o 
   3   1   2       95.15      108.05      5.76 o 
   4   1   2      333.28      333.66     20.75 o 
   5   1   2      327.67      322.13     22.47 o 
   6   1   2       94.29       90.19      6.92 o 
  -6   2   2      333.37      345.47     27.08 o 
  -5   2   2        8.78       12.68      1.73 o 
  -4   2   2     1518.58     1617.58    103.73 o 
  -3   2   2     1692.15     1692.50     97.68 o 
  -2   2   2     1073.01     1027.48     57.91 o 
  -1   2   2     1457.10     1456.52     99.41 o 
   0   2   2       52.28       58.78      3.46 o 
   1   2   2     1127.78     1034.98     59.64 o 
   2   2   2      597.20      617.47     34.58 o 
   3   2   2      928.10      908.48     50.71 o 
   4   2   2      378.71      383.22     24.49 o 
   5   2   2      126.53      129.08      9.22 o 
  -6   3   2        0.32        0.29      2.31 o 
  -5   3   2       45.58       51.86      3.46 o 
  -4   3   2        0.24        0.86      1.44 o 
  -3   3   2       37.80       37.46      2.31 o 
  -2   3   2       14.74       12.97      1.15 o 
  -1   3   2      280.61      256.73     16.14 o 
   0   3   2       67.18       64.54      4.03 o 
   1   3   2      421.74      363.91     21.61 o 
   2   3   2     1551.61     1538.06     84.42 o 
   3   3   2      104.44       99.98      6.34 o 
   4   3   2       50.63       52.44      3.75 o 
   5   3   2       41.47       44.95      3.75 o 
  -6   4   2      341.30      325.01     25.07 o 
  -5   4   2       28.27       30.54      2.59 o 
  -4   4   2      592.87      588.66     38.03 o 
  -3   4   2      266.87      256.44     21.90 o 
  -2   4   2      535.51      573.39     32.85 o 
  -1   4   2      881.46      871.60     52.73 o 
   0   4   2     1070.89     1073.59     68.86 o 
   1   4   2      680.92      652.33     38.90 o 
   2   4   2      598.70      663.00     40.63 o 
   3   4   2      393.06      421.25     27.08 o 
   4   4   2      148.87      144.35     10.37 o 
   5   4   2       56.36       50.71      4.32 o 
  -6   5   2       72.51       74.05      6.34 o 
  -5   5   2        1.76        5.19      1.73 o 
  -4   5   2        6.84        8.93      2.02 o 
  -3   5   2       59.25       57.91      3.75 o 
  -2   5   2      199.67      207.46     17.00 o 
  -1   5   2        0.30        1.73      0.86 o 
   0   5   2      461.86      485.79     30.25 o 
   1   5   2       50.57       48.12      2.88 o 
   2   5   2      278.28      288.13     18.44 o 
   3   5   2      131.57      132.83      8.93 o 
   4   5   2       18.29       20.46      2.59 o 
   5   5   2        4.08        2.31      2.59 o 
  -5   6   2      158.81      203.71     14.69 o 
  -4   6   2      345.81      381.78     24.78 o 
  -3   6   2      192.41      194.49     12.68 o 
  -2   6   2      679.90      694.98     46.97 o 
  -1   6   2     1356.12     1403.50     87.88 o 
   0   6   2     1043.52     1087.13     66.56 o 
   1   6   2      189.74      206.02     14.12 o 
   2   6   2      126.84      119.58      7.78 o 
   3   6   2       39.35       32.27      2.88 o 
   4   6   2       56.99       56.76      5.19 o 
  -5   7   2        3.00        7.20      1.44 o 
  -4   7   2        3.74        4.32      1.15 o 
  -3   7   2       54.37       51.29      3.46 o 
  -2   7   2      251.55      255.00     17.00 o 
  -1   7   2       24.81       17.00      1.44 o 
   0   7   2      207.36      215.52     13.83 o 
   1   7   2       15.11       15.27      1.44 o 
   2   7   2       17.71       17.00      2.02 o 
   3   7   2      145.55      154.73     11.24 o 
   4   7   2      210.78      200.54     16.71 o 
  -5   8   2      157.41      167.98     13.54 o 
  -4   8   2      356.52      348.07     25.36 o 
  -3   8   2      234.77      233.96     17.58 o 
  -2   8   2       39.89       38.61      2.88 o 
  -1   8   2       88.89       83.56      5.47 o 
   0   8   2      110.54      123.03      8.36 o 
   1   8   2      115.17      127.07      8.93 o 
   2   8   2      150.84      162.22     11.53 o 
   3   8   2       39.63       39.47      3.75 o 
  -4   9   2       13.30       11.53      1.44 o 
  -3   9   2       15.24       14.98      1.44 o 
  -2   9   2       16.74       16.42      1.44 o 
  -1   9   2        4.84        5.19      1.15 o 
   0   9   2      138.34      141.47     10.37 o 
   1   9   2      161.25      162.51     11.53 o 
   2   9   2       74.97       72.32      6.05 o 
  -3  10   2       83.61       85.58      6.63 o 
  -2  10   2       54.74       59.93      4.32 o 
  -1  10   2       69.77       72.03      5.47 o 
   0  10   2       64.25       70.88      5.47 o 
   1  10   2       52.69       56.76      4.61 o 
   0 -11   3      143.17      150.12     11.53 o 
  -2 -10   3       66.57       67.42      5.76 o 
  -1 -10   3       22.15       25.07      2.02 o 
   0 -10   3       47.26       43.80      3.17 o 
  -3  -9   3      318.28      312.62     25.07 o 
  -2  -9   3        8.65       11.24      2.02 o 
  -1  -9   3      284.64      304.56     21.61 o 
   0  -9   3      348.00      363.91     23.63 o 
  -3  -8   3        9.79       12.97      2.02 o 
  -2  -8   3      131.20      141.19      9.80 o 
  -1  -8   3       20.46       22.19      1.73 o 
   0  -8   3        5.61        7.78      0.86 o 
   5  -8   3       28.26       28.81      2.31 o 
  -4  -7   3       55.26       57.63      4.90 o 
  -3  -7   3      691.32      767.88     56.19 o 
  -2  -7   3        7.43        7.78      1.44 o 
  -1  -7   3      500.76      562.72     35.73 o 
   0  -7   3      815.56      840.77     53.30 o 
   4  -7   3      162.98      174.03     13.25 o 
   5  -7   3       92.56       94.51      7.20 o 
  -4  -6   3       31.95       32.27      3.17 o 
  -3  -6   3       17.64       17.29      2.02 o 
  -2  -6   3       94.54      103.73      6.63 o 
  -1  -6   3        7.64        6.63      0.86 o 
   0  -6   3       10.38       19.59      1.15 o 
   3  -6   3        0.44        1.73      0.58 o 
   4  -6   3        3.02        4.32      1.15 o 
   5  -6   3       17.19       19.88      2.59 o 
  -5  -5   3      109.63      101.42      8.36 o 
  -4  -5   3       56.90       52.15      4.03 o 
  -3  -5   3      660.17      743.67     46.39 o 
  -2  -5   3      339.19      335.39     21.03 o 
  -1  -5   3     3151.96     3041.83    171.44 o 
   0  -5   3      953.91      909.06     50.42 o 
   2  -5   3     1388.94     1415.60    112.08 o 
   3  -5   3      157.27      135.13      9.51 o 
   4  -5   3      196.54      190.46     13.83 o 
   5  -5   3      318.55      326.74     24.78 o 
   6  -5   3      149.08      145.51     11.81 o 
  -5  -4   3        2.69        4.90      2.31 o 
  -4  -4   3       11.89       11.53      1.73 o 
  -3  -4   3       43.23       44.08      2.88 o 
  -2  -4   3        0.72        6.34      1.15 o 
  -1  -4   3      540.86      526.42     28.53 o 
   0  -4   3       16.42       13.83      0.86 o 
   1  -4   3      754.03      667.32     38.32 o 
   2  -4   3      142.90      138.02      8.64 o 
   3  -4   3      555.96      545.15     33.71 o 
   4  -4   3       16.31       17.00      1.73 o 
   5  -4   3       47.89       49.56      3.75 o 
   6  -4   3       51.59       54.17      4.61 o 
  -5  -3   3      394.81      405.69     29.39 o 
  -4  -3   3      319.37      325.59     20.46 o 
  -3  -3   3      207.02      214.95     13.83 o 
  -2  -3   3      896.09      826.08     47.54 o 
  -1  -3   3     3507.31     3487.57    199.96 o 
   0  -3   3     1120.89     1087.42     63.10 o 
   1  -3   3       73.93       77.22      4.90 o 
   2  -3   3     2209.36     2104.24    136.58 o 
   3  -3   3     1049.10      993.77     59.36 o 
   4  -3   3      348.59      372.56     23.92 o 
   5  -3   3      195.73      214.08     14.98 o 
   6  -3   3       92.16       89.61      6.92 o 
  -6  -2   3       99.96       82.69      7.20 o 
  -5  -2   3      102.77       91.63      6.63 o 
  -4  -2   3       30.44       31.98      2.59 o 
  -3  -2   3       12.65        9.80      1.44 o 
  -2  -2   3      298.16      278.05     15.27 o 
  -1  -2   3      112.40       97.10      5.76 o 
   0  -2   3      129.05      130.24      7.49 o 
   1  -2   3        7.98        8.64      0.86 o 
   2  -2   3       25.54       16.71      1.15 o 
   3  -2   3     1375.75     1342.70     80.10 o 
   4  -2   3       90.82       92.78      5.76 o 
   5  -2   3       15.66       19.02      2.31 o 
   6  -2   3        0.53        1.15      2.31 o 
  -6  -1   3        4.04        4.61      2.59 o 
  -5  -1   3      918.80      959.20     69.15 o 
  -4  -1   3      793.12      776.81     46.97 o 
  -3  -1   3       29.82       19.59      1.44 o 
  -2  -1   3      628.92      556.10     32.85 o 
  -1  -1   3      442.36      486.08     28.24 o 
   1  -1   3     2091.95     1893.61    123.61 o 
   2  -1   3      879.40      798.42     47.54 o 
   3  -1   3      476.52      441.42     24.49 o 
   4  -1   3      136.41      150.98      9.22 o 
   5  -1   3       81.61       81.83      5.76 o 
   6  -1   3       52.68       54.17      4.90 o 
  -6   0   3        9.77       12.68      2.59 o 
  -5   0   3       39.98       36.88      2.88 o 
  -4   0   3       33.79       40.05      2.88 o 
  -3   0   3       49.71       48.12      2.88 o 
  -2   0   3        0.64        0.58      0.86 o 
  -1   0   3      172.27      160.78      9.80 o 
   1   0   3      491.74      388.12     23.05 o 
   2   0   3       76.06       82.12      4.61 o 
   3   0   3       31.60       24.49      1.73 o 
   4   0   3      112.89      109.78      6.63 o 
   5   0   3      136.91      136.58      9.51 o 
   6   0   3       12.11       11.81      2.59 o 
  -6   1   3        0.73       -0.58      2.31 o 
  -5   1   3      399.25      412.61     27.95 o 
  -4   1   3      676.12      724.08     45.81 o 
  -3   1   3     1124.16     1162.62     67.42 o 
  -2   1   3     3506.67     3429.65    205.73 o 
  -1   1   3       77.04       95.66      6.34 o 
   0   1   3     2354.33     2212.29    153.86 o 
   1   1   3     1362.28     1292.86     77.80 o 
   2   1   3      723.11      647.72     38.32 o 
   3   1   3      348.38      303.12     17.29 o 
   4   1   3      349.33      337.69     20.46 o 
   5   1   3      191.98      210.91     14.98 o 
   6   1   3       40.12       43.22      4.03 o 
  -6   2   3       32.90       31.98      3.17 o 
  -5   2   3        0.33        0.58      1.73 o 
  -4   2   3       11.76       14.69      1.44 o 
  -3   2   3       71.47       76.07      4.61 o 
  -2   2   3      485.24      456.69     25.93 o 
  -1   2   3      982.91      894.08     58.78 o 
   0   2   3      647.31      572.23     36.88 o 
   1   2   3       86.27       84.42      4.90 o 
   2   2   3      310.87      279.20     15.56 o 
   3   2   3       45.35       51.29      3.46 o 
   4   2   3      274.79      267.39     16.71 o 
   5   2   3      239.52      226.47     17.00 o 
  -6   3   3       61.09       59.36      4.90 o 
  -5   3   3      229.78      235.98     16.42 o 
  -4   3   3      240.00      263.64     16.71 o 
  -3   3   3      999.55     1027.48     62.81 o 
  -2   3   3     2112.05     2224.97    136.29 o 
  -1   3   3      513.23      543.13     32.85 o 
   0   3   3      256.69      245.78     15.85 o 
   1   3   3      863.90      859.50     48.69 o 
   2   3   3     1290.82     1429.43     81.25 o 
   3   3   3      258.56      275.74     17.58 o 
   4   3   3      110.52      102.86      6.92 o 
   5   3   3       55.12       53.02      4.32 o 
  -6   4   3        0.33        2.31      2.02 o 
  -5   4   3        0.01        1.44      1.73 o 
  -4   4   3       18.84       19.88      1.73 o 
  -3   4   3      146.46      150.41      9.51 o 
  -2   4   3      220.45      232.24     13.54 o 
  -1   4   3     1067.90      988.87     60.80 o 
   0   4   3       46.62       42.64      2.88 o 
   1   4   3      895.42      853.16     50.71 o 
   2   4   3      658.44      672.22     38.90 o 
   3   4   3      126.81      131.97      8.64 o 
   4   4   3       19.45       17.86      2.31 o 
   5   4   3       45.00       48.41      4.61 o 
  -6   5   3      330.77      310.61     24.20 o 
  -5   5   3      262.40      261.91     19.02 o 
  -4   5   3       46.80       50.14      3.46 o 
  -3   5   3       83.28       82.98      5.19 o 
  -2   5   3      512.25      525.56     31.69 o 
  -1   5   3     1493.11     1446.72     91.63 o 
   0   5   3      576.09      604.22     38.61 o 
   1   5   3      223.57      204.57     12.10 o 
   2   5   3      214.90      243.47     15.56 o 
   3   5   3       94.55       97.10      6.34 o 
   4   5   3       33.86       33.42      3.17 o 
  -5   6   3       11.62        9.51      1.73 o 
  -4   6   3       63.04       73.76      5.19 o 
  -3   6   3       63.57       65.69      4.32 o 
  -2   6   3        1.17       -0.58      0.86 o 
  -1   6   3      527.10      503.95     34.00 o 
   0   6   3       30.53       28.24      2.02 o 
   1   6   3       41.97       38.32      3.17 o 
   2   6   3       10.90       11.53      1.73 o 
   3   6   3      159.81      144.64     10.95 o 
   4   6   3       21.39       24.20      2.88 o 
  -5   7   3      179.72      169.13     13.83 o 
  -4   7   3      298.02      336.83     25.36 o 
  -3   7   3      174.20      180.95     12.39 o 
  -2   7   3      169.48      163.95     10.95 o 
  -1   7   3      289.32      283.52     20.75 o 
   0   7   3      197.58      212.07     13.54 o 
   1   7   3      163.11      172.30     10.95 o 
   2   7   3       61.22       68.29      5.19 o 
   3   7   3      144.78      143.49     10.95 o 
  -4   8   3       23.69       23.63      2.02 o 
  -3   8   3       30.14       27.66      2.31 o 
  -2   8   3       88.71       84.42      5.76 o 
  -1   8   3       53.58       52.15      3.75 o 
   0   8   3       74.94       69.44      5.47 o 
   1   8   3      105.57      114.10      8.07 o 
   2   8   3       41.87       43.51      4.90 o 
   3   8   3      219.45      205.73     17.29 o 
  -4   9   3      179.50      168.85     13.83 o 
  -3   9   3      143.02      137.15     10.37 o 
  -2   9   3       59.07       68.58      5.19 o 
  -1   9   3       54.68       55.90      4.32 o 
   0   9   3       89.26       89.61      6.92 o 
   1   9   3      113.99      115.25      8.64 o 
   2   9   3       14.35       10.37      2.31 o 
  -3  10   3       15.27       13.25      1.44 o 
  -2  10   3       62.54       58.78      4.90 o 
  -1  10   3       39.93       38.61      3.17 o 
   0  10   3       89.01       81.54      6.63 o 
   1  10   3      127.30      115.54      9.51 o 
   0 -11   4       51.80       52.15      4.03 o 
  -2 -10   4      153.44      154.73     12.39 o 
  -1 -10   4      296.03      306.57     22.19 o 
   0 -10   4       88.90       94.22     10.08 o 
  -3  -9   4       35.23       33.14      3.17 o 
  -2  -9   4        0.08        0.00      1.73 o 
  -1  -9   4       16.49       17.29      1.73 o 
   0  -9   4       51.24       60.51      4.32 o 
  -3  -8   4       71.95       68.86      5.47 o 
  -2  -8   4      255.01      275.46     19.30 o 
  -1  -8   4      208.89      226.76     14.41 o 
   0  -8   4        8.81        5.47      1.15 o 
   5  -8   4       44.74       40.63      3.46 o 
  -4  -7   4       64.10       67.42      5.47 o 
  -3  -7   4       59.25       59.07      4.32 o 
  -2  -7   4       16.93       17.00      1.73 o 
  -1  -7   4       42.71       49.56      3.17 o 
   0  -7   4        3.83        4.61      0.86 o 
   4  -7   4        4.95        3.75      1.44 o 
   5  -7   4        1.44        4.61      2.02 o 
  -4  -6   4      137.84      138.59     10.08 o 
  -3  -6   4      362.77      373.71     23.34 o 
  -2  -6   4      707.31      763.84     46.39 o 
  -1  -6   4      330.50      287.85     18.15 o 
   0  -6   4       86.73       85.29      4.90 o 
   1  -6   4     1925.92     1901.39    102.58 o 
   3  -6   4      203.45      195.64     12.97 o 
   4  -6   4      209.82      221.86     15.56 o 
   5  -6   4      157.32      145.51     11.24 o 
  -5  -5   4        0.09       -0.86      2.02 o 
  -4  -5   4        5.09        8.64      2.02 o 
  -3  -5   4       98.20      100.85      6.92 o 
  -2  -5   4      204.58      220.13     13.54 o 
  -1  -5   4       28.26       35.73      2.02 o 
   0  -5   4      361.86      363.62     19.59 o 
   1  -5   4      135.31      134.85      7.78 o 
   2  -5   4      114.79      107.47      6.05 o 
   3  -5   4        4.52        5.19      0.86 o 
   4  -5   4        2.16        3.17      1.15 o 
   5  -5   4        7.25       14.98      1.73 o 
  -5  -4   4       47.51       42.07      3.75 o 
  -4  -4   4        2.98        2.88      1.73 o 
  -3  -4   4      844.30      885.43     55.32 o 
  -2  -4   4     2415.57     2520.59    140.32 o 
  -1  -4   4     1573.74     1579.55     85.58 o 
   0  -4   4      784.10      833.28     46.97 o 
   1  -4   4     1782.32     1747.82    151.56 o 
   2  -4   4      403.42      386.68     22.47 o 
   3  -4   4      925.64      958.33     66.27 o 
   4  -4   4      351.62      380.34     24.78 o 
   5  -4   4      260.76      276.90     19.88 o 
   6  -4   4       88.34       98.54      7.78 o 
  -5  -3   4        2.53        1.15      2.31 o 
  -4  -3   4        1.19        2.88      1.73 o 
  -3  -3   4        9.51        9.51      1.44 o 
  -2  -3   4       29.84       29.39      2.02 o 
  -1  -3   4       46.66       47.54      2.88 o 
   0  -3   4      210.88      207.46     11.81 o 
   1  -3   4      113.94      102.29      6.05 o 
   2  -3   4      697.56      663.86     61.08 o 
   3  -3   4      358.56      341.73     21.32 o 
   4  -3   4      306.48      322.71     20.17 o 
   5  -3   4       36.94       43.80      3.46 o 
   6  -3   4      115.44       93.36      7.20 o 
  -6  -2   4      337.99      360.74     28.53 o 
  -5  -2   4      420.11      422.69     30.83 o 
  -4  -2   4      151.66      141.76      9.51 o 
  -3  -2   4      701.33      649.45     35.44 o 
  -2  -2   4      497.37      481.76     29.10 o 
  -1  -2   4     1084.22     1027.48     60.51 o 
   0  -2   4     2899.45     2722.00    172.88 o 
   1  -2   4      467.29      448.62     27.08 o 
   2  -2   4     1301.10     1287.67     78.37 o 
   3  -2   4      806.27      898.69     56.76 o 
   4  -2   4       97.92      115.83      6.92 o 
   5  -2   4       50.92       51.86      3.75 o 
   6  -2   4       32.33       27.66      3.17 o 
  -6  -1   4       44.79       43.51      4.03 o 
  -5  -1   4       11.69        7.49      2.02 o 
  -4  -1   4       53.94       48.41      3.46 o 
  -3  -1   4       19.17       16.71      1.44 o 
  -2  -1   4      791.43      796.98     49.27 o 
  -1  -1   4        2.87        5.76      0.86 o 
   0  -1   4      477.56      388.40     24.20 o 
   1  -1   4      806.49      753.76     46.97 o 
   2  -1   4      198.24      176.63     10.66 o 
   3  -1   4       80.24       72.32      4.32 o 
   4  -1   4       86.19       92.78      5.76 o 
   5  -1   4        1.90        2.02      1.73 o 
   6  -1   4      110.42      109.20      8.64 o 
  -6   0   4      218.44      213.80     17.00 o 
  -5   0   4      337.15      338.85     24.20 o 
  -4   0   4      401.67      413.18     26.22 o 
  -3   0   4     1337.10     1422.80     81.83 o 
  -2   0   4       47.82       53.02      3.46 o 
  -1   0   4      630.16      631.59     40.05 o 
   0   0   4     5014.73     4417.95    294.47 o 
   1   0   4       11.75        8.07      0.86 o 
   2   0   4      583.35      509.42     29.68 o 
   3   0   4      419.78      398.49     22.76 o 
   4   0   4      330.67      344.03     21.03 o 
   5   0   4      170.31      177.78     12.68 o 
   6   0   4       75.51       73.19      6.34 o 
  -6   1   4        7.71        6.34      2.59 o 
  -5   1   4        3.28        2.88      2.02 o 
  -4   1   4        0.01        1.73      1.44 o 
  -3   1   4      209.50      225.61     13.83 o 
  -2   1   4      831.50      750.01     64.25 o 
  -1   1   4      306.74      280.07     17.29 o 
   0   1   4       79.07       62.24      4.03 o 
   1   1   4       49.84       40.91      2.59 o 
   2   1   4       10.50        8.93      1.15 o 
   3   1   4      159.87      146.08      9.22 o 
   4   1   4      140.19      141.47      8.93 o 
   5   1   4       57.09       58.20      4.61 o 
  -6   2   4       39.68       35.15      3.46 o 
  -5   2   4       51.11       54.75      4.03 o 
  -4   2   4      499.80      524.69     34.29 o 
  -3   2   4     2714.04     3047.01    179.80 o 
  -2   2   4     1056.45     1069.55     92.20 o 
  -1   2   4      899.72      874.20     55.32 o 
   0   2   4     2283.04     2130.75    138.02 o 
   1   2   4      880.80      883.42     50.14 o 
   2   2   4      666.04      658.96     37.17 o 
   3   2   4      239.21      262.49     16.71 o 
   4   2   4      236.16      240.59     15.27 o 
   5   2   4       89.39       89.61      6.92 o 
  -6   3   4        0.46       -1.15      2.31 o 
  -5   3   4        2.20        2.31      1.73 o 
  -4   3   4        0.05        1.15      1.44 o 
  -3   3   4       45.01       51.29      3.17 o 
  -2   3   4      898.40      914.25     50.14 o 
  -1   3   4      197.11      184.12     10.66 o 
   0   3   4      247.16      224.74     13.54 o 
   1   3   4      308.43      317.81     17.58 o 
   2   3   4      706.82      792.08     45.24 o 
   3   3   4      513.19      546.01     34.58 o 
   4   3   4      236.49      222.15     16.14 o 
   5   3   4       76.87       70.59      5.76 o 
  -6   4   4      143.17      136.29     10.95 o 
  -5   4   4      122.19      126.20      9.22 o 
  -4   4   4      116.95      132.54      8.93 o 
  -3   4   4      410.12      459.28     29.39 o 
  -2   4   4      473.23      518.35     30.54 o 
  -1   4   4     1078.41     1049.96     64.54 o 
   0   4   4      248.74      255.57     15.56 o 
   1   4   4      812.16      854.32     51.86 o 
   2   4   4      350.87      362.76     23.63 o 
   3   4   4        7.16        8.36      1.73 o 
   4   4   4        4.69        6.92      1.73 o 
   5   4   4       23.36       17.29      2.59 o 
  -5   5   4       60.96       59.36      4.32 o 
  -4   5   4       43.64       45.53      3.17 o 
  -3   5   4       39.01       40.91      2.88 o 
  -2   5   4      120.24      131.10      8.36 o 
  -1   5   4       37.19       29.39      2.02 o 
   0   5   4      347.07      330.49     20.75 o 
   1   5   4       75.47       75.20      4.90 o 
   2   5   4      217.46      218.41     14.98 o 
   3   5   4        9.19        9.22      2.31 o 
   4   5   4       73.31       64.83      5.19 o 
  -5   6   4      159.68      154.44     12.68 o 
  -4   6   4      100.01      108.05     12.10 o 
  -3   6   4       60.68       65.69      4.32 o 
  -2   6   4      194.56      186.42     12.39 o 
  -1   6   4      480.56      495.01     48.69 o 
   0   6   4       26.03       23.34      2.02 o 
   1   6   4       85.17       89.03      6.05 o 
   2   6   4      247.77      263.35     17.58 o 
   3   6   4       77.96       68.00      5.47 o 
   4   6   4       53.84       48.98      4.61 o 
  -5   7   4        1.44       -0.29      1.73 o 
  -4   7   4       11.54       10.08      1.73 o 
  -3   7   4       99.72      104.02      7.78 o 
  -2   7   4       39.43       38.03      3.75 o 
  -1   7   4       59.22       55.90      4.03 o 
   0   7   4      141.00      149.54     10.66 o 
   1   7   4        9.39       10.08      1.73 o 
   2   7   4      137.14      118.71      9.22 o 
   3   7   4        7.99        6.34      2.31 o 
  -4   8   4      267.31      261.63     22.19 o 
  -3   8   4      152.00      167.69     14.41 o 
  -2   8   4      123.23      133.41      9.80 o 
  -1   8   4      143.83      136.29     10.08 o 
   0   8   4      181.54      192.19     14.98 o 
   1   8   4       50.84       53.02      4.32 o 
   2   8   4       73.79       74.34      5.76 o 
  -3   9   4       90.83       80.10      6.63 o 
  -2   9   4       67.87       61.95      4.61 o 
  -1   9   4       40.39       36.30      2.88 o 
   0   9   4      178.07      170.86     13.54 o 
   1   9   4      143.66      142.05     11.53 o 
  -2  10   4       57.27       57.34      4.90 o 
  -1  10   4       26.65       26.80      2.59 o 
   0  10   4       79.36       73.76      6.05 o 
   0 -11   5      349.96      380.91     29.97 o 
  -2 -10   5       49.88       49.27      4.03 o 
  -1 -10   5      110.23      116.98      9.22 o 
   0 -10   5        9.03       10.37      1.15 o 
  -3  -9   5      122.35      114.10      9.51 o 
  -2  -9   5      111.69      116.12      8.36 o 
  -1  -9   5      105.57      113.52      8.07 o 
   0  -9   5      578.35      635.05     63.97 o 
  -3  -8   5        3.81        5.47      2.02 o 
  -2  -8   5       51.28       49.56      3.75 o 
  -1  -8   5        0.99        2.59      1.44 o 
   0  -8   5       14.55       12.97      1.15 o 
   4  -8   5        5.13        6.63      1.15 o 
   5  -8   5       57.99       52.15      4.32 o 
  -4  -7   5      426.56      424.13     34.00 o 
  -3  -7   5      217.44      225.61     15.85 o 
  -2  -7   5      195.01      199.96     12.39 o 
  -1  -7   5       41.00       41.78      2.88 o 
   0  -7   5      345.71      374.86     22.76 o 
   1  -7   5      187.03      174.90     10.66 o 
   3  -7   5      172.10      186.13     16.42 o 
   4  -7   5      139.24      125.91      8.93 o 
   5  -7   5       56.81       59.36      4.90 o 
  -4  -6   5       54.91       47.25      4.03 o 
  -3  -6   5       13.59       13.25      1.73 o 
  -2  -6   5        1.71        2.02      1.44 o 
  -1  -6   5       34.38       38.90      2.59 o 
   0  -6   5       19.09       19.30      1.15 o 
   1  -6   5       18.39       16.42      1.15 o 
   2  -6   5      109.51       99.41      6.34 o 
   3  -6   5        0.12        0.29      0.86 o 
   4  -6   5       22.80       23.05      2.02 o 
   5  -6   5       18.36       17.00      2.02 o 
  -5  -5   5        6.03        9.22      2.59 o 
  -4  -5   5      354.63      337.98     25.07 o 
  -3  -5   5      185.67      196.51     12.10 o 
  -2  -5   5      888.72      935.57     56.76 o 
  -1  -5   5      875.61      878.81     50.42 o 
   0  -5   5     1308.26     1380.74     80.68 o 
   1  -5   5      561.94      526.71     31.12 o 
   2  -5   5      718.52      725.81     42.36 o 
   3  -5   5      266.55      257.30     17.00 o 
   4  -5   5      295.29      292.46     19.02 o 
   5  -5   5      172.59      178.93     12.97 o 
  -5  -4   5        0.51       -0.29      2.31 o 
  -4  -4   5       90.67       83.56      6.34 o 
  -3  -4   5       60.50       65.41      4.32 o 
  -2  -4   5      431.76      424.13     23.34 o 
  -1  -4   5      338.64      332.51     19.30 o 
   0  -4   5      330.44      320.40     18.15 o 
   1  -4   5       23.25       26.22      1.73 o 
   2  -4   5      200.39      183.25     10.95 o 
   3  -4   5      109.48      109.78      8.07 o 
   4  -4   5      153.39      168.56     11.24 o 
   5  -4   5      260.78      255.00     17.29 o 
  -5  -3   5       71.89       79.81      6.05 o 
  -4  -3   5      559.17      590.10     37.17 o 
  -3  -3   5      297.87      268.83     17.58 o 
  -2  -3   5     1211.04     1284.79     71.17 o 
  -1  -3   5     1840.38     1908.31    108.05 o 
   0  -3   5     1036.41     1106.14     64.54 o 
   1  -3   5     1883.11     1801.70    153.58 o 
   2  -3   5     1809.85     1832.24    110.93 o 
   3  -3   5      454.73      498.18     31.69 o 
   4  -3   5      187.15      198.81     12.68 o 
   5  -3   5       15.19       18.73      2.31 o 
   6  -3   5       13.14       15.85      2.59 o 
  -5  -2   5        4.66        2.88      2.02 o 
  -4  -2   5       20.63       19.02      2.02 o 
  -3  -2   5      411.49      404.54     25.64 o 
  -2  -2   5       71.59       74.63      4.32 o 
  -1  -2   5      105.70      100.27      5.76 o 
   0  -2   5       70.03       55.61      3.46 o 
   1  -2   5      809.08      738.77     43.51 o 
   2  -2   5      187.94      174.03     10.08 o 
   3  -2   5      176.78      189.02     10.37 o 
   4  -2   5      212.09      220.42     13.54 o 
   5  -2   5      244.55      236.85     16.71 o 
   6  -2   5        9.31       11.81      2.31 o 
  -6  -1   5      130.11      131.97     10.66 o 
  -5  -1   5      430.20      413.18     29.39 o 
  -4  -1   5      721.59      671.06     41.49 o 
  -3  -1   5       82.71       66.56      3.75 o 
  -2  -1   5      255.22      226.18     12.97 o 
  -1  -1   5     1134.30     1122.57     68.58 o 
   0  -1   5        3.30        2.31      1.15 o 
   1  -1   5      556.99      504.81     31.12 o 
   2  -1   5      488.81      461.30     27.66 o 
   3  -1   5      302.22      322.71     19.30 o 
   4  -1   5      258.66      252.98     15.56 o 
   5  -1   5       88.32       81.54      5.76 o 
  -6   0   5        0.40       -0.29      2.59 o 
  -5   0   5        1.32       -0.58      2.31 o 
  -4   0   5       10.30       10.66      1.73 o 
  -3   0   5      232.77      248.95     13.83 o 
  -2   0   5        2.55        1.73      1.15 o 
  -1   0   5       39.95       42.93      4.03 o 
   0   0   5      155.41      154.15      8.93 o 
   1   0   5     3224.79     2946.74    188.73 o 
   2   0   5       10.81       19.88      1.44 o 
   3   0   5        1.39        3.17      1.44 o 
   4   0   5        5.32        7.20      1.44 o 
   5   0   5       76.82       85.29      7.20 o 
  -6   1   5       50.54       55.32      4.90 o 
  -5   1   5      200.28      183.25     12.97 o 
  -4   1   5      619.19      664.44     43.22 o 
  -3   1   5      656.63      685.18     39.76 o 
  -2   1   5     1402.31     1539.79     89.32 o 
  -1   1   5     1697.62     1753.00    112.37 o 
   0   1   5      527.43      515.18     31.98 o 
   1   1   5      734.14      756.93     45.53 o 
   2   1   5      211.42      200.25     11.24 o 
   3   1   5      515.31      556.67     35.15 o 
   4   1   5      391.01      397.34     25.64 o 
   5   1   5      152.22      140.61     10.08 o 
  -6   2   5        4.98        6.05      2.59 o 
  -5   2   5       42.56       39.76      3.46 o 
  -4   2   5        6.97        9.51      1.73 o 
  -3   2   5        1.17        6.34      1.15 o 
  -2   2   5      441.29      439.98     24.78 o 
  -1   2   5      370.36      374.29     23.05 o 
   0   2   5        9.31        7.78      1.15 o 
   1   2   5     1735.28     1672.04    132.83 o 
   2   2   5      221.59      206.30     11.81 o 
   3   2   5      560.11      584.91     36.02 o 
   4   2   5      138.31      135.71      8.93 o 
   5   2   5       31.75       31.12      3.17 o 
  -6   3   5       72.20       75.49      6.92 o 
  -5   3   5      175.89      172.88     12.68 o 
  -4   3   5      353.61      401.37     24.78 o 
  -3   3   5      618.55      702.47     43.80 o 
  -2   3   5     1498.67     1655.33     96.24 o 
  -1   3   5      410.60      456.69     26.51 o 
   0   3   5     1700.27     1793.06    108.34 o 
   1   3   5     1451.13     1566.29     86.73 o 
   2   3   5       32.29       34.29      2.59 o 
   3   3   5       90.66      108.34      6.92 o 
   4   3   5        9.05       10.37      2.02 o 
   5   3   5        0.20        1.15      2.59 o 
  -5   4   5       48.78       53.88      4.03 o 
  -4   4   5      141.31      154.44     10.08 o 
  -3   4   5       37.25       34.58      2.88 o 
  -2   4   5      193.86      193.63     12.10 o 
  -1   4   5      112.13      120.15      6.92 o 
   0   4   5      203.94      182.68     11.24 o 
   1   4   5      484.02      508.56     30.54 o 
   2   4   5      122.84      132.25      8.64 o 
   3   4   5      546.22      542.27     35.73 o 
   4   4   5      161.96      181.24     13.25 o 
  -5   5   5      129.55      143.20     10.37 o 
  -4   5   5       44.69       41.49      3.17 o 
  -3   5   5       67.51       67.14      4.61 o 
  -2   5   5      358.87      374.86     24.49 o 
  -1   5   5       21.14       16.71      1.44 o 
   0   5   5       95.17       93.36      6.34 o 
   1   5   5      284.27      302.25     19.02 o 
   2   5   5       24.38       19.88      2.02 o 
   3   5   5      138.04      131.97      9.51 o 
   4   5   5       43.57       42.36      4.03 o 
  -5   6   5       34.31       33.42      3.17 o 
  -4   6   5       45.70       46.10      3.75 o 
  -3   6   5       21.58       20.17      1.73 o 
  -2   6   5       10.61       10.66      2.02 o 
  -1   6   5      101.81       92.49      8.93 o 
   0   6   5      151.52      151.27     10.08 o 
   1   6   5       43.43       44.08      3.17 o 
   2   6   5        5.87        6.92      1.73 o 
   3   6   5       73.09       78.95      6.05 o 
  -4   7   5      138.88      145.80     11.53 o 
  -3   7   5      177.08      192.47     14.98 o 
  -2   7   5      144.77      140.61     13.54 o 
  -1   7   5      152.17      155.59     10.37 o 
   0   7   5       41.92       41.49      3.17 o 
   1   7   5       50.13       54.17      4.03 o 
   2   7   5       69.59       68.86      5.47 o 
   3   7   5      173.64      163.95     13.83 o 
  -4   8   5        8.92        7.49      1.73 o 
  -3   8   5      162.26      142.91     11.24 o 
  -2   8   5       45.37       47.54      5.47 o 
  -1   8   5      191.03      184.98     20.46 o 
   0   8   5      139.36      149.54     16.14 o 
   1   8   5      140.72      136.00     11.24 o 
   2   8   5       56.23       51.00      5.76 o 
  -3   9   5      102.31       95.66      8.07 o 
  -2   9   5       38.25       34.00      3.17 o 
  -1   9   5      211.76      200.54     15.85 o 
   0   9   5      115.19      108.63      9.22 o 
   1   9   5        0.49        1.15      2.31 o 
   0 -11   6        1.37        1.15      0.86 o 
  -1 -10   6      278.24      286.12     22.76 o 
   0 -10   6      296.16      328.47     23.34 o 
  -2  -9   6        6.27        8.07      1.73 o 
  -1  -9   6        8.47        9.80      1.44 o 
   0  -9   6        9.86       11.53      1.15 o 
  -3  -8   6      258.53      252.98     20.75 o 
  -2  -8   6      193.10      193.91     13.54 o 
  -1  -8   6      100.00      110.36      6.92 o 
   0  -8   6      273.35      317.81     19.88 o 
   1  -8   6      112.94      115.54      7.20 o 
   4  -8   6       75.77       72.03      4.90 o 
  -4  -7   6        0.06        1.15      2.31 o 
  -3  -7   6       35.61       31.12      2.59 o 
  -2  -7   6       28.51       29.68      2.31 o 
  -1  -7   6        0.68        2.02      1.15 o 
   0  -7   6       42.37       45.81      4.03 o 
   1  -7   6       29.44       29.10      2.02 o 
   2  -7   6       78.26       80.97      5.19 o 
   3  -7   6        1.44        1.15      0.86 o 
   4  -7   6       35.72       34.00      2.59 o 
   5  -7   6       13.03        9.51      1.73 o 
  -4  -6   6       34.14       31.98      2.88 o 
  -3  -6   6      318.28      326.17     23.05 o 
  -2  -6   6      300.85      310.90     18.73 o 
  -1  -6   6      303.14      323.29     19.88 o 
   0  -6   6      426.75      420.10     26.22 o 
   1  -6   6      214.08      201.12     18.44 o 
   2  -6   6      245.83      236.85     15.85 o 
   3  -6   6       61.30       59.07      3.75 o 
   4  -6   6      120.97      131.10     13.25 o 
   5  -6   6      258.40      242.32     18.44 o 
  -5  -5   6       30.50       27.66      3.17 o 
  -4  -5   6       48.98       47.54      3.75 o 
  -3  -5   6      131.92      128.51      8.36 o 
  -2  -5   6        2.43        5.47      1.44 o 
  -1  -5   6       19.64       18.44      2.02 o 
   0  -5   6        1.48        2.59      0.86 o 
   1  -5   6      198.97      186.13     14.69 o 
   2  -5   6       27.43       25.07      1.73 o 
   3  -5   6       59.97       58.49      3.75 o 
   4  -5   6      105.66      103.44      7.20 o 
   5  -5   6        8.03        8.36      1.73 o 
  -5  -4   6      137.68      132.54     10.95 o 
  -4  -4   6       51.72       55.90      4.32 o 
  -3  -4   6      556.97      599.03     37.46 o 
  -2  -4   6      722.52      737.91     46.39 o 
  -1  -4   6     2232.90     2618.27    143.20 o 
   0  -4   6     1203.53     1237.25     70.59 o 
   1  -4   6     1505.22     1419.63     85.86 o 
   2  -4   6     1606.49     1731.68    149.25 o 
   3  -4   6      254.37      267.39     17.86 o 
   4  -4   6       92.07       93.36      6.34 o 
   5  -4   6       17.90       17.58      2.31 o 
  -5  -3   6        1.06        1.73      2.31 o 
  -4  -3   6        8.15        7.78      1.73 o 
  -3  -3   6        8.57        8.64      1.73 o 
  -2  -3   6       89.34       84.42      5.19 o 
  -1  -3   6      151.89      155.88      8.36 o 
   0  -3   6      778.47      933.84     72.32 o 
   1  -3   6       14.31       16.42      1.15 o 
   2  -3   6       80.30       87.30      5.19 o 
   3  -3   6      586.50      589.81     36.88 o 
   4  -3   6      451.85      458.42     29.68 o 
   5  -3   6       91.20       99.98      6.92 o 
  -5  -2   6      233.79      255.86     19.88 o 
  -4  -2   6      380.47      364.49     22.76 o 
  -3  -2   6      515.54      516.91     32.27 o 
  -2  -2   6      172.55      150.69      8.36 o 
  -1  -2   6     1070.25     1209.01     70.59 o 
   0  -2   6      185.47      201.12     11.81 o 
   1  -2   6     1055.31      992.33     55.90 o 
   2  -2   6      540.92      592.11     33.71 o 
   3  -2   6      369.93      385.52     22.76 o 
   4  -2   6      101.02      107.47      6.63 o 
   5  -2   6        1.38        3.75      2.02 o 
  -5  -1   6       33.52       25.64      2.59 o 
  -4  -1   6      121.01      123.03      7.78 o 
  -3  -1   6      135.75      123.32     10.66 o 
  -2  -1   6       11.65       12.68      1.44 o 
  -1  -1   6      183.97      241.17     13.83 o 
   0  -1   6     2663.12     2396.98    152.13 o 
   1  -1   6      213.42      232.52     13.83 o 
   2  -1   6      130.18      136.29      7.78 o 
   3  -1   6      108.63      113.81      7.20 o 
   4  -1   6       36.07       42.07      2.88 o 
   5  -1   6      126.23      136.58      9.80 o 
  -5   0   6      132.57      133.69      9.80 o 
  -4   0   6      366.96      399.64     25.07 o 
  -3   0   6      439.16      408.57     25.93 o 
  -2   0   6      327.65      302.25     16.71 o 
  -1   0   6      712.93      733.30     45.53 o 
   0   0   6       53.53       78.66      4.61 o 
   1   0   6      346.27      279.78     16.42 o 
   2   0   6       58.41       48.69      2.88 o 
   3   0   6      497.68      512.30     31.98 o 
   4   0   6      363.98      359.59     23.05 o 
   5   0   6      187.82      172.59     12.97 o 
  -5   1   6        9.75        9.80      2.31 o 
  -4   1   6       66.26       68.86      4.61 o 
  -3   1   6       18.74       20.75      2.02 o 
  -2   1   6       39.44       55.03      3.17 o 
  -1   1   6      100.73       91.63      5.76 o 
   0   1   6     2877.69     2945.01    188.44 o 
   1   1   6       28.72       29.39      2.02 o 
   2   1   6      443.27      442.57     25.07 o 
   3   1   6       25.49       28.81      2.31 o 
   4   1   6        3.13        3.17      2.02 o 
   5   1   6      171.96      172.59     13.83 o 
  -5   2   6      119.41      114.39      8.36 o 
  -4   2   6      415.44      463.03     29.68 o 
  -3   2   6      720.22      818.30     51.00 o 
  -2   2   6      993.32     1168.09     65.12 o 
  -1   2   6     1098.37     1211.31     71.46 o 
   0   2   6     1491.03     1562.26     98.54 o 
   1   2   6      765.11      801.59     65.12 o 
   2   2   6      376.51      418.95     25.64 o 
   3   2   6       64.22       64.54      4.32 o 
   4   2   6        4.48        4.03      1.73 o 
   5   2   6      123.79      120.15      9.80 o 
  -5   3   6       15.70       13.54      2.31 o 
  -4   3   6       28.36       27.08      2.31 o 
  -3   3   6      139.40      145.22      9.22 o 
  -2   3   6      206.41      231.37     14.69 o 
  -1   3   6      500.22      516.05     29.97 o 
   0   3   6      359.33      370.25     22.19 o 
   1   3   6      114.18      115.83      6.63 o 
   2   3   6     1215.84     1377.57     87.59 o 
   3   3   6      233.85      238.57     15.27 o 
   4   3   6       26.78       27.37      3.17 o 
  -5   4   6      157.82      167.12     12.39 o 
  -4   4   6      133.46      142.91     10.37 o 
  -3   4   6      153.48      159.05     10.37 o 
  -2   4   6      294.55      319.54     19.88 o 
  -1   4   6      112.49      103.15      6.92 o 
   0   4   6      587.63      624.39     41.20 o 
   1   4   6       93.87       89.32      6.05 o 
   2   4   6      288.20      303.69     19.02 o 
   3   4   6        7.04        8.07      2.02 o 
   4   4   6       71.97       64.54      4.90 o 
  -5   5   6       69.99       67.42      5.76 o 
  -4   5   6      218.12      212.07     15.85 o 
  -3   5   6        6.75        7.78      2.31 o 
  -2   5   6       11.11        9.51      2.31 o 
  -1   5   6      115.05      106.32      6.92 o 
   0   5   6       29.47       29.39      2.31 o 
   1   5   6       59.06       55.90      3.75 o 
   2   5   6      245.64      238.29     16.42 o 
   3   5   6      142.08      148.68     11.24 o 
   4   5   6       36.01       35.44      3.75 o 
  -5   6   6       87.77       86.15      7.49 o 
  -4   6   6       92.22       91.05      6.92 o 
  -3   6   6       72.89       87.88      6.63 o 
  -2   6   6      179.68      191.32     18.15 o 
  -1   6   6        8.20        8.07      1.44 o 
   0   6   6        3.42        3.46      1.73 o 
   1   6   6       35.57       35.44      2.88 o 
   2   6   6      240.68      240.59     17.86 o 
   3   6   6      177.38      181.81     14.98 o 
  -4   7   6       62.31       52.15      4.61 o 
  -3   7   6        3.97        6.05      1.73 o 
  -2   7   6      228.70      204.57     21.32 o 
  -1   7   6      156.13      153.58     11.53 o 
   0   7   6       46.07       44.08      3.75 o 
   1   7   6       68.90       70.30      5.47 o 
   2   7   6       21.86       24.20      2.59 o 
  -3   8   6       64.46       65.41      5.47 o 
  -2   8   6      171.79      176.91     19.02 o 
  -1   8   6      153.79      154.44     16.42 o 
   0   8   6       16.84       15.56      2.02 o 
   1   8   6       66.74       61.95      5.47 o 
   2   8   6        0.29        0.58      2.31 o 
  -2   9   6      168.11      145.22     16.71 o 
  -1   9   6       96.72       81.54      6.92 o 
   0   9   6       76.01       65.98      5.76 o 
  -1 -10   7        0.92        0.58      1.44 o 
   0 -10   7        0.57        1.73      1.15 o 
  -2  -9   7      152.97      152.42     11.81 o 
  -1  -9   7      251.49      286.12     19.59 o 
   0  -9   7      215.66      232.81     16.71 o 
   1  -9   7      136.12      141.47      9.51 o 
  -3  -8   7       21.01       16.71      2.31 o 
  -2  -8   7       22.66       23.92      2.31 o 
  -1  -8   7       29.76       31.41      2.31 o 
   0  -8   7       14.12       15.27      1.44 o 
   1  -8   7       14.18       13.54      1.15 o 
   2  -8   7        2.62        4.03      0.58 o 
   3  -8   7       64.48       61.95      4.03 o 
   4  -8   7        0.65        2.88      1.15 o 
  -3  -7   7      250.04      242.61     17.86 o 
  -2  -7   7      162.21      161.93     11.53 o 
  -1  -7   7      158.88      159.91      9.51 o 
   0  -7   7      147.81      146.08      9.22 o 
   1  -7   7      116.06      110.07      7.20 o 
   2  -7   7       19.32       18.73      1.44 o 
   3  -7   7       47.87       48.12      3.46 o 
   4  -7   7      214.55      226.47     22.76 o 
  -4  -6   7        4.17        3.17      2.02 o 
  -3  -6   7       17.78       14.12      2.02 o 
  -2  -6   7        8.53       12.10      1.73 o 
  -1  -6   7       18.39       17.00      1.44 o 
   0  -6   7        0.08        0.86      1.15 o 
   1  -6   7      156.89      154.44     10.08 o 
   2  -6   7       46.78       44.37      3.17 o 
   3  -6   7      102.95       99.98      6.34 o 
   4  -6   7       10.61        8.93      1.44 o 
   5  -6   7        8.78       10.08      1.73 o 
  -4  -5   7       92.80       83.56      6.34 o 
  -3  -5   7      192.23      210.91     12.97 o 
  -2  -5   7      587.49      626.40     38.61 o 
  -1  -5   7      426.71      459.57     27.95 o 
   0  -5   7      760.62      744.25     64.54 o 
   1  -5   7     1234.42     1171.26     77.51 o 
   2  -5   7      232.83      204.29     13.25 o 
   3  -5   7      126.32      119.86      7.78 o 
   4  -5   7       59.56       59.64      4.32 o 
   5  -5   7      206.45      208.90     16.42 o 
  -5  -4   7        6.47       13.25      2.88 o 
  -4  -4   7       13.48       14.98      2.02 o 
  -3  -4   7       25.23       26.22      2.02 o 
  -2  -4   7       14.60       13.54      1.44 o 
  -1  -4   7      246.49      265.66     13.83 o 
   0  -4   7       52.49       60.80      3.46 o 
   1  -4   7      379.06      357.29     20.46 o 
   2  -4   7       74.49       70.88      4.32 o 
   3  -4   7      151.63      171.73     10.95 o 
   4  -4   7      115.17      118.13      8.36 o 
   5  -4   7       64.36       65.41      6.63 o 
  -5  -3   7      171.24      159.91     13.54 o 
  -4  -3   7      289.70      281.79     20.17 o 
  -3  -3   7      339.65      343.17     21.32 o 
  -2  -3   7     1077.98     1140.43     95.37 o 
  -1  -3   7      487.74      549.47     30.54 o 
   0  -3   7      997.14     1102.69     63.10 o 
   1  -3   7     1039.60     1062.64     82.41 o 
   2  -3   7     1007.89     1073.30     67.71 o 
   3  -3   7      248.32      265.66     16.71 o 
   4  -3   7        0.91        4.32      1.44 o 
   5  -3   7        1.06        4.03      1.73 o 
  -5  -2   7       16.03       12.10      2.31 o 
  -4  -2   7      148.83      127.07      9.22 o 
  -3  -2   7      236.97      215.52     13.54 o 
  -2  -2   7      225.10      228.78     12.39 o 
  -1  -2   7       86.85       79.81      4.61 o 
   0  -2   7      342.27      440.84     34.86 o 
   1  -2   7      273.30      279.49     22.19 o 
   2  -2   7      518.16      496.17     29.10 o 
   3  -2   7      105.37      116.41      7.20 o 
   4  -2   7      403.21      429.03     27.66 o 
   5  -2   7       59.54       63.10      4.90 o 
  -5  -1   7      185.46      168.56     12.97 o 
  -4  -1   7      311.31      289.57     18.15 o 
  -3  -1   7      307.17      301.68     25.93 o 
  -2  -1   7      413.30      417.79     23.05 o 
  -1  -1   7      190.81      177.49     10.08 o 
   0  -1   7      582.71      542.56     41.49 o 
   1  -1   7       39.19       50.42      3.17 o 
   2  -1   7      261.34      280.07     21.90 o 
   3  -1   7      281.80      288.71     17.29 o 
   4  -1   7      472.33      494.44     35.73 o 
   5  -1   7       21.81       21.90      2.59 o 
  -5   0   7        0.09        3.17      2.02 o 
  -4   0   7        7.30        7.20      1.73 o 
  -3   0   7       39.46       38.61      2.59 o 
  -2   0   7       68.89       67.14      3.75 o 
  -1   0   7      332.03      333.95     19.88 o 
   0   0   7        2.44       -0.58      1.15 o 
   1   0   7      192.94      187.57     11.24 o 
   2   0   7      297.11      306.57     18.15 o 
   3   0   7        4.28        2.59      1.73 o 
   4   0   7      305.48      357.29     25.07 o 
   5   0   7       29.03       29.10      3.17 o 
  -5   1   7       70.83       69.73      5.19 o 
  -4   1   7      218.21      232.81     14.69 o 
  -3   1   7      584.30      671.06     40.63 o 
  -2   1   7      381.47      434.79     23.63 o 
  -1   1   7      689.51      697.28     45.24 o 
   0   1   7     1058.93     1149.65     66.56 o 
   1   1   7      246.40      248.37     14.41 o 
   2   1   7      135.47      138.88      8.64 o 
   3   1   7        6.67        5.47      1.44 o 
   4   1   7      671.91      705.93     50.71 o 
   5   1   7        8.16        6.34      2.31 o 
  -5   2   7        4.08        2.02      2.02 o 
  -4   2   7       59.13       54.46      3.75 o 
  -3   2   7      108.69      127.93      8.07 o 
  -2   2   7      329.22      356.13     22.47 o 
  -1   2   7      877.87      908.20     52.44 o 
   0   2   7      453.94      493.57     28.24 o 
   1   2   7      288.36      301.96     19.59 o 
   2   2   7      112.45      116.41      7.20 o 
   3   2   7       32.90       32.56      2.59 o 
   4   2   7      231.81      259.90     19.02 o 
  -5   3   7       93.35       99.12      7.20 o 
  -4   3   7      162.95      162.51     11.81 o 
  -3   3   7      430.93      488.96     31.69 o 
  -2   3   7      141.56      151.27      9.51 o 
  -1   3   7      638.15      675.10     61.66 o 
   0   3   7      594.02      658.10     42.93 o 
   1   3   7      691.70      791.50     49.27 o 
   2   3   7       77.42       80.97      5.47 o 
   3   3   7      171.34      183.54     13.25 o 
   4   3   7       45.10       40.05      3.75 o 
  -5   4   7      292.26      252.40     20.75 o 
  -4   4   7       47.79       53.30      6.05 o 
  -3   4   7      202.88      214.37     13.83 o 
  -2   4   7       10.09        8.64      1.44 o 
  -1   4   7       28.63       27.95      2.31 o 
   0   4   7      220.59      236.27     15.85 o 
   1   4   7      386.96      435.66     28.53 o 
   2   4   7      189.17      181.81     12.10 o 
   3   4   7       80.40       76.07      5.76 o 
   4   4   7       68.47       74.05      6.34 o 
  -5   5   7       69.34       63.10      5.19 o 
  -4   5   7       51.95       62.24      5.19 o 
  -3   5   7      153.91      169.42     12.68 o 
  -2   5   7       49.13       51.00      4.90 o 
  -1   5   7       54.10       55.03      3.75 o 
   0   5   7       36.62       36.02      2.59 o 
   1   5   7       25.21       24.49      2.31 o 
   2   5   7      148.77      149.54     11.24 o 
   3   5   7       21.33       21.90      2.59 o 
  -4   6   7        1.90        3.46      2.02 o 
  -3   6   7      128.00      116.98      8.93 o 
  -2   6   7       21.15       19.88      2.02 o 
  -1   6   7       16.98       16.14      2.02 o 
   0   6   7      147.22      146.66     10.66 o 
   1   6   7       88.84       79.52      6.05 o 
   2   6   7      128.44      136.00     10.37 o 
   3   6   7       93.14       98.54      8.36 o 
  -4   7   7       61.71       60.51      5.47 o 
  -3   7   7      105.79      107.19      8.64 o 
  -2   7   7       63.04       61.37      5.19 o 
  -1   7   7       11.40       12.68      2.02 o 
   0   7   7      169.03      148.10     11.53 o 
   1   7   7        0.59       -1.73      1.73 o 
   2   7   7       75.72       63.10      7.78 o 
  -3   8   7      181.53      153.58     13.54 o 
  -2   8   7      185.47      159.34     19.02 o 
  -1   8   7       68.47       56.47      4.90 o 
   0   8   7      113.79      115.25     10.08 o 
   1   8   7       21.66       19.30      2.59 o 
  -1 -10   8      147.35      148.97     11.81 o 
   0 -10   8       98.63       97.68      7.78 o 
  -2  -9   8       45.68       34.00      4.03 o 
  -1  -9   8        4.22        5.19      1.44 o 
   0  -9   8        3.24        2.88      1.15 o 
   1  -9   8        9.18        9.22      0.86 o 
  -3  -8   8      208.48      186.42     14.98 o 
  -2  -8   8      174.02      169.42     17.00 o 
  -1  -8   8      354.46      391.00     27.08 o 
   0  -8   8       53.48       57.05      4.03 o 
   1  -8   8      126.16      123.03     12.10 o 
   2  -8   8       57.32       61.37      4.32 o 
   3  -8   8      146.73      142.05     13.83 o 
   4  -8   8      185.71      176.63     13.83 o 
  -3  -7   8        0.08       -1.44      2.02 o 
  -2  -7   8      134.00      123.61     12.10 o 
  -1  -7   8       31.40       33.42      3.46 o 
   0  -7   8       12.51       13.25      1.44 o 
   1  -7   8        0.90       -0.29      0.86 o 
   2  -7   8       55.50       52.73      3.75 o 
   3  -7   8      106.42       99.12      7.20 o 
   4  -7   8       47.29       43.80      3.46 o 
  -4  -6   8      104.32       90.76      7.49 o 
  -3  -6   8      123.97      102.58      7.78 o 
  -2  -6   8      113.27      113.81      9.80 o 
  -1  -6   8      351.95      390.71     23.92 o 
   0  -6   8      309.53      326.17     21.03 o 
   1  -6   8      271.32      251.54     16.14 o 
   2  -6   8        7.95        7.20      1.15 o 
   3  -6   8      115.80      117.56      8.64 o 
   4  -6   8      231.38      229.64     16.14 o 
  -4  -5   8       17.16       13.83      2.31 o 
  -3  -5   8      121.66      105.46      7.49 o 
  -2  -5   8        4.88        4.03      1.44 o 
  -1  -5   8        3.79        6.92      1.44 o 
   0  -5   8     1009.29     1094.62     69.15 o 
   1  -5   8       55.41       55.61      3.75 o 
   2  -5   8       10.65       10.66      1.15 o 
   3  -5   8      122.02      129.66      8.36 o 
   4  -5   8        7.79        7.20      1.44 o 
   5  -5   8       31.23       30.25      2.88 o 
  -4  -4   8      134.48      125.34      9.51 o 
  -3  -4   8      248.31      224.74     14.41 o 
  -2  -4   8      422.07      465.05     28.53 o 
  -1  -4   8      285.99      311.18     19.30 o 
   0  -4   8      949.74     1077.04     69.73 o 
   1  -4   8     1070.33     1090.87     93.64 o 
   2  -4   8      273.49      281.22     17.58 o 
   3  -4   8      271.77      308.88     27.95 o 
   4  -4   8        1.56        2.88      1.44 o 
   5  -4   8       12.94       14.41      2.31 o 
  -5  -3   8        1.25        2.88      4.03 o 
  -4  -3   8      125.66      112.08      8.36 o 
  -3  -3   8       95.66       97.39      6.34 o 
  -2  -3   8       28.98       29.97      2.31 o 
  -1  -3   8        4.42        5.19      1.15 o 
   0  -3   8      615.98      660.98     38.32 o 
   1  -3   8      251.54      252.98     15.85 o 
   2  -3   8        2.38        2.02      1.15 o 
   3  -3   8      353.42      399.93     26.22 o 
   4  -3   8       28.64       28.81      2.59 o 
   5  -3   8       62.95       58.78      4.61 o 
  -5  -2   8      210.93      184.41     15.56 o 
  -4  -2   8      256.74      246.64     18.15 o 
  -3  -2   8      388.97      448.05     27.08 o 
  -2  -2   8      704.89      731.28     44.95 o 
  -1  -2   8      174.70      172.02      9.51 o 
   0  -2   8      424.91      423.27     25.64 o 
   1  -2   8      155.94      163.08      9.22 o 
   2  -2   8      202.08      201.98     12.68 o 
   3  -2   8      597.46      660.11     42.64 o 
   4  -2   8       13.56       13.83      2.02 o 
   5  -2   8       11.04       10.37      2.31 o 
  -5  -1   8        0.14        0.58      2.59 o 
  -4  -1   8      216.64      194.20     19.30 o 
  -3  -1   8      154.49      154.15      9.22 o 
  -2  -1   8       30.33       29.39      2.31 o 
  -1  -1   8       31.22       34.58      3.46 o 
   0  -1   8        5.07        7.78      2.02 o 
   1  -1   8     1034.43     1027.77     80.10 o 
   2  -1   8      154.02      161.35     10.37 o 
   3  -1   8      636.50      737.33     47.83 o 
   4  -1   8       45.62       45.53      3.46 o 
   5  -1   8       46.81       50.14      4.90 o 
  -5   0   8      171.13      151.85     12.68 o 
  -4   0   8      178.70      182.96     13.25 o 
  -3   0   8      230.23      262.78     16.71 o 
  -2   0   8      372.45      416.35     34.86 o 
  -1   0   8      415.31      421.54     25.07 o 
   0   0   8      342.19      333.66     19.30 o 
   1   0   8       11.77       21.61      2.02 o 
   2   0   8       85.07       89.90      5.76 o 
   3   0   8      906.85      990.03     60.51 o 
   4   0   8       30.98       34.86      4.03 o 
   5   0   8       43.39       31.41      3.17 o 
  -5   1   8       81.86       78.95      6.63 o 
  -4   1   8        0.61        0.86      2.31 o 
  -3   1   8        0.94        1.15      1.73 o 
  -2   1   8      412.88      476.28     29.10 o 
  -1   1   8      905.29      960.64     65.98 o 
   0   1   8       20.58       20.75      2.02 o 
   1   1   8      363.37      384.37     24.49 o 
   2   1   8       55.40       63.10      4.03 o 
   3   1   8      302.08      339.13     21.32 o 
   4   1   8       59.74       60.51      4.61 o 
  -5   2   8      101.79       94.51      7.49 o 
  -4   2   8      195.07      191.03     13.83 o 
  -3   2   8      223.79      247.51     15.85 o 
  -2   2   8      168.02      202.85     12.68 o 
  -1   2   8      560.76      612.00     41.49 o 
   0   2   8      442.21      525.27     34.29 o 
   1   2   8      319.83      348.64     22.19 o 
   2   2   8       18.32       22.19      2.02 o 
   3   2   8       91.18       87.88      6.63 o 
   4   2   8        3.66        4.90      2.02 o 
  -5   3   8       13.18       19.02      2.88 o 
  -4   3   8      183.21      170.86     12.39 o 
  -3   3   8       19.57       19.30      2.02 o 
  -2   3   8      166.06      180.37     11.53 o 
  -1   3   8      523.41      552.35     36.88 o 
   0   3   8      132.84      132.54      8.64 o 
   1   3   8      101.06       98.54      6.63 o 
   2   3   8       34.26       36.02      2.88 o 
   3   3   8      111.29      107.19      8.07 o 
   4   3   8       79.96       82.12      6.92 o 
  -5   4   8       44.27       38.32      3.75 o 
  -4   4   8      133.76      134.27      9.80 o 
  -3   4   8      146.31      156.46     11.24 o 
  -2   4   8      104.83      110.64     11.53 o 
  -1   4   8      476.23      515.76     32.56 o 
   0   4   8        8.09       10.08      2.02 o 
   1   4   8      206.96      206.02     13.54 o 
   2   4   8        8.65        7.20      2.31 o 
   3   4   8        0.57        1.15      2.31 o 
  -4   5   8      167.37      139.46     11.53 o 
  -3   5   8        7.72        8.07      2.02 o 
  -2   5   8        2.73        2.31      2.02 o 
  -1   5   8       92.63       95.37      6.34 o 
   0   5   8      181.79      188.15     13.25 o 
   1   5   8      238.23      226.76     17.58 o 
   2   5   8      158.95      146.95     10.95 o 
   3   5   8       75.16       68.29      6.05 o 
  -4   6   8       59.26       59.64      5.47 o 
  -3   6   8       35.66       37.17      3.17 o 
  -2   6   8       41.35       41.78      3.75 o 
  -1   6   8      284.75      269.12     19.88 o 
   0   6   8       95.60       94.80      7.49 o 
   1   6   8       69.01       65.98      5.19 o 
   2   6   8       63.66       63.97      5.47 o 
  -3   7   8      116.82      103.15      8.93 o 
  -2   7   8       65.24       57.34      4.90 o 
  -1   7   8      117.69      103.44      8.07 o 
   0   7   8       62.70       47.25      4.32 o 
   1   7   8       65.76       62.24      5.47 o 
  -2   8   8        5.70        6.34      3.17 o 
  -1   8   8      139.18      115.25     10.37 o 
   0   8   8        2.88        2.88      2.31 o 
   0 -10   9       46.07       47.54      5.19 o 
   1 -10   9        6.16        7.20      1.15 o 
  -1  -9   9       82.51       88.75      6.92 o 
   0  -9   9      174.79      175.76     12.97 o 
   1  -9   9      131.20      113.81      8.36 o 
   2  -9   9      109.62       97.68      7.20 o 
   3  -9   9      160.17      156.46     11.53 o 
  -2  -8   9        0.88        0.29      1.73 o 
  -1  -8   9       14.86       13.54      1.73 o 
   0  -8   9        5.72        6.05      1.15 o 
   1  -8   9       49.66       44.95      3.46 o 
   2  -8   9      244.66      218.98     23.63 o 
   3  -8   9       38.80       40.63      4.61 o 
  -3  -7   9       99.50       93.07      7.78 o 
  -2  -7   9      306.63      335.39     23.63 o 
  -1  -7   9      137.57      142.05      9.80 o 
   0  -7   9      227.13      206.88     15.56 o 
   1  -7   9       46.18       36.02      4.03 o 
   2  -7   9      151.66      147.24     10.95 o 
   3  -7   9       56.60       55.03      4.32 o 
   4  -7   9       95.84       81.25      6.63 o 
  -3  -6   9        0.24       -2.59      2.59 o 
  -2  -6   9       12.24       12.68      1.73 o 
  -1  -6   9      327.84      352.39     21.32 o 
   0  -6   9       18.59       18.73      1.73 o 
   1  -6   9        7.23        8.64      1.73 o 
   2  -6   9      617.29      610.84     41.20 o 
   3  -6   9        5.48        8.07      1.73 o 
   4  -6   9      109.75      107.47      8.64 o 
  -4  -5   9      100.20       83.27      6.92 o 
  -3  -5   9       85.28       80.10      8.36 o 
  -2  -5   9       94.12       96.52      6.05 o 
  -1  -5   9      330.44      372.84     34.86 o 
   0  -5   9      294.18      299.08     19.30 o 
   1  -5   9       65.81       61.37      4.03 o 
   2  -5   9      748.08      705.64     46.10 o 
   3  -5   9        1.64       -0.58      1.44 o 
   4  -5   9       87.69       86.15      6.34 o 
  -4  -4   9        1.14        0.00      2.31 o 
  -3  -4   9        2.35        1.73      1.73 o 
  -2  -4   9        0.29       -1.44      1.44 o 
  -1  -4   9      913.53     1015.38     61.08 o 
   0  -4   9      248.60      257.59     16.14 o 
   1  -4   9        1.66        0.58      1.44 o 
   2  -4   9      223.70      231.08     14.98 o 
   3  -4   9       67.09       69.15      5.19 o 
   4  -4   9       60.99       57.05      4.32 o 
  -4  -3   9      185.48      175.19     17.86 o 
  -3  -3   9      335.75      333.37     23.34 o 
  -2  -3   9      238.99      251.25     15.27 o 
  -1  -3   9      696.48      788.62     48.41 o 
   0  -3   9      193.75      195.35     13.25 o 
   1  -3   9      264.21      267.39     16.71 o 
   2  -3   9      776.80      760.96     47.25 o 
   3  -3   9       25.02       27.66      2.31 o 
   4  -3   9       54.06       56.19      4.61 o 
  -5  -2   9       60.48       51.00      4.90 o 
  -4  -2   9      159.06      151.27     11.24 o 
  -3  -2   9       86.78       82.98      5.47 o 
  -2  -2   9       12.78       12.97      2.02 o 
  -1  -2   9        1.49        2.59      1.73 o 
   0  -2   9      173.31      172.59     11.53 o 
   1  -2   9      196.28      199.39     12.39 o 
   2  -2   9      403.70      434.79     27.08 o 
   3  -2   9       61.04       62.52      4.03 o 
   4  -2   9      106.35      110.64      8.07 o 
  -5  -1   9      111.03       97.39      7.78 o 
  -4  -1   9      174.89      183.54     13.25 o 
  -3  -1   9      190.23      214.37     13.54 o 
  -2  -1   9      457.06      486.95     29.39 o 
  -1  -1   9      442.01      493.86     30.25 o 
   0  -1   9       51.12       50.42      3.46 o 
   1  -1   9      277.04      306.57     18.73 o 
   2  -1   9      123.94      127.64      8.36 o 
   3  -1   9        0.32        1.15      1.73 o 
   4  -1   9      184.06      180.66     12.97 o 
  -5   0   9       18.22       19.30      2.88 o 
  -4   0   9        1.57        1.44      1.73 o 
  -3   0   9       15.29       15.56      2.02 o 
  -2   0   9      394.62      441.71     27.66 o 
  -1   0   9        3.18        2.59      1.44 o 
   0   0   9      334.46      352.39     23.05 o 
   1   0   9      619.39      648.30     41.78 o 
   2   0   9      318.16      365.93     22.19 o 
   3   0   9      225.46      226.47     16.42 o 
   4   0   9       84.86      106.90     10.95 o 
  -5   1   9      144.98      133.98     10.95 o 
  -4   1   9      121.35      117.56      9.22 o 
  -3   1   9       20.20       21.61      2.02 o 
  -2   1   9      381.78      448.05     28.53 o 
  -1   1   9        0.68       -1.44      1.44 o 
   0   1   9      210.92      238.29     15.27 o 
   1   1   9      470.76      501.06     30.83 o 
   2   1   9       93.04       92.78      6.05 o 
   3   1   9       29.18       24.49      2.59 o 
   4   1   9       33.47       24.49      3.17 o 
  -5   2   9       21.03       23.34      2.88 o 
  -4   2   9        0.79        0.00      2.02 o 
  -3   2   9       32.96       27.08      2.59 o 
  -2   2   9      940.81     1079.35     68.00 o 
  -1   2   9      105.29      104.02      6.92 o 
   0   2   9      114.45      124.76      8.64 o 
   1   2   9       63.88       72.90      4.90 o 
   2   2   9       31.90       35.73      2.88 o 
   3   2   9       52.76       56.47      4.61 o 
   4   2   9       43.33       50.14      4.61 o 
  -4   3   9      112.37      107.19      8.07 o 
  -3   3   9      112.81      113.81      8.36 o 
  -2   3   9      580.51      635.05     40.34 o 
  -1   3   9      108.29      110.07      7.78 o 
   0   3   9      442.60      482.34     32.27 o 
   1   3   9      151.71      156.17     10.37 o 
   2   3   9        8.20        5.76      2.02 o 
   3   3   9       30.24       27.37      2.88 o 
  -4   4   9       77.73       74.91      6.63 o 
  -3   4   9        7.71        6.34      2.02 o 
  -2   4   9      118.04      110.64     12.10 o 
  -1   4   9       49.29       40.34      3.17 o 
   0   4   9      192.55      211.78     14.41 o 
   1   4   9       91.80       85.58      6.63 o 
   2   4   9      123.73      117.27      8.93 o 
   3   4   9       63.59       68.00      6.92 o 
  -4   5   9       32.62       34.00      3.46 o 
  -3   5   9      142.30      141.47     10.95 o 
  -2   5   9      479.02      456.98     52.44 o 
  -1   5   9       26.91       24.78      2.31 o 
   0   5   9       84.35       80.97      6.34 o 
   1   5   9        2.67        6.34      2.02 o 
   2   5   9        0.50        3.75      2.31 o 
  -3   6   9       22.31       24.20      2.88 o 
  -2   6   9       52.91       40.63      3.46 o 
  -1   6   9       90.64       75.78      6.05 o 
   0   6   9      198.51      175.19     14.12 o 
   1   6   9      160.46      155.02     12.97 o 
   2   6   9      121.68      114.68     10.37 o 
  -2   7   9       18.93       14.41      3.17 o 
  -1   7   9        9.95        8.93      2.02 o 
   0   7   9       88.32       78.08      6.63 o 
  -1  -9  10        0.05        1.15      1.73 o 
   0  -9  10       28.06       25.36      2.31 o 
   1  -9  10      185.75      150.69     12.39 o 
   2  -9  10        2.65        3.46      1.15 o 
  -2  -8  10      142.47      137.15     11.53 o 
  -1  -8  10      183.69      184.69     14.41 o 
   0  -8  10      260.76      269.69     19.88 o 
   1  -8  10      210.08      194.49     14.69 o 
   2  -8  10       26.51       23.92      2.88 o 
   3  -8  10       43.66       39.47      4.61 o 
  -2  -7  10       49.69       51.58      4.03 o 
  -1  -7  10        0.17       -0.29      1.44 o 
   0  -7  10       76.66       80.10      6.05 o 
   1  -7  10      378.85      399.64     41.49 o 
   2  -7  10       12.29        8.93      2.02 o 
   3  -7  10      338.49      308.59     25.07 o 
  -3  -6  10      110.02      109.20      8.93 o 
  -2  -6  10       70.14       68.29      4.90 o 
  -1  -6  10       59.93       49.56      3.75 o 
   0  -6  10       79.03       75.78      5.47 o 
   1  -6  10      444.73      434.22     31.41 o 
   2  -6  10       17.99       13.25      2.31 o 
   3  -6  10       89.53       97.10      9.80 o 
   4  -6  10       70.64       70.59      5.47 o 
  -3  -5  10        8.13       12.68      2.31 o 
  -2  -5  10       69.31       68.58      4.90 o 
  -1  -5  10      186.69      189.02     12.39 o 
   0  -5  10       71.05       77.22      4.90 o 
   1  -5  10      313.70      307.73     20.17 o 
   2  -5  10       55.03       48.41      3.46 o 
   3  -5  10      110.06      109.20      8.36 o 
   4  -5  10       56.78       66.27      5.47 o 
  -4  -4  10       93.60      100.27      8.36 o 
  -3  -4  10      213.68      201.12     14.41 o 
  -2  -4  10      133.42      144.64     10.08 o 
  -1  -4  10      189.48      218.98     13.54 o 
   0  -4  10       10.07       10.95      1.44 o 
   1  -4  10      328.51      346.62     29.97 o 
   2  -4  10       83.34       71.17      4.90 o 
   3  -4  10      237.90      238.57     17.00 o 
   4  -4  10       22.87       23.05      2.59 o 
  -4  -3  10        2.18        2.59      2.02 o 
  -3  -3  10      211.87      221.86     15.56 o 
  -2  -3  10        8.54        8.07      1.73 o 
  -1  -3  10      115.54      134.27      8.64 o 
   0  -3  10      172.07      175.19     12.10 o 
   1  -3  10       40.33       41.49      3.17 o 
   2  -3  10        2.06        1.44      1.73 o 
   3  -3  10       49.18       53.59      4.03 o 
   4  -3  10       36.35       31.41      3.17 o 
  -4  -2  10      108.28      117.27      8.64 o 
  -3  -2  10      458.82      452.95     34.00 o 
  -2  -2  10      223.84      218.98     13.54 o 
  -1  -2  10      989.34     1017.69     88.17 o 
   0  -2  10      287.74      291.01     19.30 o 
   1  -2  10       31.84       29.39      2.31 o 
   2  -2  10        0.37        0.86      1.44 o 
   3  -2  10      153.81      143.78     10.37 o 
   4  -2  10       39.56       37.75      3.46 o 
  -4  -1  10        8.95        5.19      2.02 o 
  -3  -1  10      315.76      317.24     22.76 o 
  -2  -1  10       53.00       54.17      3.75 o 
  -1  -1  10       65.19       76.64      6.92 o 
   0  -1  10      573.30      622.94     40.34 o 
   1  -1  10      121.89      139.46      9.22 o 
   2  -1  10      647.90      699.59     59.36 o 
   3  -1  10      235.45      252.69     17.86 o 
   4  -1  10       92.98      101.13      8.64 o 
  -4   0  10       62.76       62.81      4.90 o 
  -3   0  10      163.26      158.47     11.53 o 
  -2   0  10       22.31       20.46      2.31 o 
  -1   0  10      595.66      595.57     39.47 o 
   0   0  10      354.49      397.05     25.36 o 
   1   0  10       28.48       29.68      2.59 o 
   2   0  10        6.52        8.64      1.73 o 
   3   0  10       17.04       17.00      2.31 o 
   4   0  10       24.00       18.73      2.59 o 
  -4   1  10        0.38        0.86      2.02 o 
  -3   1  10      320.02      332.51     23.63 o 
  -2   1  10       18.31       19.59      2.31 o 
  -1   1  10      320.28      334.52     22.47 o 
   0   1  10      277.12      315.22     20.46 o 
   1   1  10       19.85       24.78      2.59 o 
   2   1  10      151.01      156.74     11.24 o 
   3   1  10       52.47       57.91      4.61 o 
   4   1  10       78.47       78.95      6.92 o 
  -4   2  10      115.93      107.19      8.93 o 
  -3   2  10      124.39      122.74      9.22 o 
  -2   2  10      125.90      130.81      8.36 o 
  -1   2  10      146.17      143.49     10.08 o 
   0   2  10      121.85      128.22      8.36 o 
   1   2  10      162.52      169.13     11.24 o 
   2   2  10      236.66      217.54     16.71 o 
   3   2  10        7.09        6.92      2.31 o 
  -4   3  10       59.27       55.03      4.90 o 
  -3   3  10      165.55      164.52     12.39 o 
  -2   3  10       39.36       36.30      3.17 o 
  -1   3  10      201.38      201.41     15.27 o 
   0   3  10       14.85       14.69      2.02 o 
   1   3  10       39.49       38.03      3.17 o 
   2   3  10       26.72       27.66      2.88 o 
   3   3  10       30.80       27.95      3.17 o 
  -4   4  10      132.63      136.58     11.24 o 
  -3   4  10      255.92      270.27     20.17 o 
  -2   4  10       63.19       57.63      6.92 o 
  -1   4  10      155.47      139.74     15.56 o 
   0   4  10        0.22       -0.86      2.02 o 
   1   4  10        1.51       18.73      5.47 o 
   2   4  10      114.09       99.69      8.36 o 
  -3   5  10       18.77       16.42      2.59 o 
  -2   5  10       42.61       42.07      4.90 o 
  -1   5  10      212.31      214.37     17.00 o 
   0   5  10      138.68      130.52     10.08 o 
   1   5  10      201.62      202.27     17.29 o 
   2   5  10       90.52       80.10      7.20 o 
  -1   6  10       52.00       48.12      4.32 o 
   0   6  10        3.07        3.75      2.02 o 
   1   6  10       10.95       11.24      2.31 o 
  -1  -8  11        8.92        8.07      1.73 o 
   0  -8  11       20.26       20.75      2.31 o 
   1  -8  11        0.30        0.29      1.44 o 
   2  -8  11      164.35      141.19     11.81 o 
  -2  -7  11       50.05       40.05      3.75 o 
  -1  -7  11      182.62      170.58     12.68 o 
   0  -7  11      334.43      321.85     24.20 o 
   1  -7  11      120.13      112.37      9.22 o 
   2  -7  11       72.36       57.91      7.20 o 
   3  -7  11       11.90       10.08      1.73 o 
  -3  -6  11       19.79       20.46      2.59 o 
  -2  -6  11       66.43       66.27      5.19 o 
  -1  -6  11       27.55       27.95      2.59 o 
   0  -6  11       98.71       97.97      7.20 o 
   1  -6  11       23.57       22.76      2.02 o 
   2  -6  11      189.84      155.59     12.10 o 
   3  -6  11      178.57      167.69     14.12 o 
  -3  -5  11       37.08       33.42      3.17 o 
  -2  -5  11       58.06       54.46      4.03 o 
  -1  -5  11        4.86        6.05      2.02 o 
   0  -5  11       26.78       25.93      2.59 o 
   1  -5  11      169.16      161.64     12.10 o 
   2  -5  11      181.41      158.19     11.81 o 
   3  -5  11       67.63       62.81      4.61 o 
  -3  -4  11       15.66       15.56      2.31 o 
  -2  -4  11      249.26      259.32     18.44 o 
  -1  -4  11      111.97      116.12      8.36 o 
   0  -4  11      107.13      105.75      7.20 o 
   1  -4  11        7.69        8.07      1.73 o 
   2  -4  11        0.76        0.00      1.44 o 
   3  -4  11       14.97       17.86      2.31 o 
   4  -4  11       25.90       24.78      3.75 o 
  -4  -3  11      145.78      131.39     11.53 o 
  -3  -3  11       91.07       83.56      8.64 o 
  -2  -3  11      797.22      803.03     59.36 o 
  -1  -3  11       62.07       64.25      4.32 o 
   0  -3  11       21.64       23.63      2.02 o 
   1  -3  11       82.94       86.73      5.47 o 
   2  -3  11      147.29      136.58      9.80 o 
   3  -3  11       95.85       88.75      6.63 o 
   4  -3  11        1.56        0.86      2.31 o 
  -4  -2  11      113.02      118.71     17.00 o 
  -3  -2  11        2.91        2.88      2.02 o 
  -2  -2  11      168.45      184.12     12.97 o 
  -1  -2  11       26.02       31.41      2.59 o 
   0  -2  11       72.24       80.97      5.47 o 
   1  -2  11      344.75      368.81     24.49 o 
   2  -2  11      171.52      177.20     12.97 o 
   3  -2  11      111.28      118.42      8.36 o 
   4  -2  11       76.22       74.34      6.63 o 
  -4  -1  11       77.90       76.36      6.63 o 
  -3  -1  11       16.35       15.85      2.31 o 
  -2  -1  11      782.74      838.76     59.36 o 
  -1  -1  11      341.03      384.66     24.49 o 
   0  -1  11      165.92      180.66     11.53 o 
   1  -1  11        0.31        3.46      1.44 o 
   2  -1  11        0.31        4.03      2.02 o 
   3  -1  11       32.68       31.12      2.88 o 
  -4   0  11       25.13       24.49      3.17 o 
  -3   0  11        1.21        1.15      2.02 o 
  -2   0  11      192.89      203.42     14.41 o 
  -1   0  11      132.20      137.44      9.51 o 
   0   0  11      142.67      172.59     11.24 o 
   1   0  11      312.04      359.01     26.22 o 
   2   0  11      274.02      288.42     21.03 o 
   3   0  11      115.38      120.15      8.64 o 
  -4   1  11       25.94       22.47      2.88 o 
  -3   1  11        4.19        6.34      2.31 o 
  -2   1  11       18.04       16.42      2.31 o 
  -1   1  11       11.39       12.39      2.02 o 
   0   1  11      113.70      128.51     13.54 o 
   1   1  11      131.89      110.93      8.36 o 
   2   1  11        0.71        0.86      2.31 o 
   3   1  11        4.53        5.19      2.31 o 
  -4   2  11       32.44       27.37      2.88 o 
  -3   2  11       73.41       74.91      5.76 o 
  -2   2  11      152.28      156.17     10.95 o 
  -1   2  11       50.49       45.81      4.03 o 
   0   2  11       24.31       21.32      4.03 o 
   1   2  11        7.42       13.54      2.59 o 
   2   2  11       33.65       35.44      3.17 o 
   3   2  11       40.72       34.58      3.75 o 
  -3   3  11      119.96      119.29     10.08 o 
  -2   3  11       26.14       26.51      2.88 o 
  -1   3  11        9.26        8.64      2.02 o 
   0   3  11       14.58       13.25      2.31 o 
   1   3  11      185.82      158.47     13.25 o 
   2   3  11        4.83        4.32      2.31 o 
  -3   4  11       72.08       66.27      5.76 o 
  -2   4  11       67.78       70.30      5.76 o 
  -1   4  11       75.15       68.58      5.76 o 
   0   4  11      101.17      104.30      8.64 o 
   1   4  11       84.45       84.42      7.20 o 
  -2   5  11       64.42       64.25      8.07 o 
  -1   5  11       24.84       21.32      2.88 o 
   0   5  11       12.79       12.97      2.88 o 
   1   5  11        0.08       -4.61      4.61 o 
  -1  -7  12        0.36        0.86      2.02 o 
   0  -7  12       32.96       35.15      3.17 o 
   1  -7  12       62.40       55.03      4.61 o 
   2  -7  12      223.14      169.42     21.32 o 
  -2  -6  12       13.96       12.39      2.31 o 
  -1  -6  12       19.99       20.17      2.59 o 
   0  -6  12      180.74      183.25     12.97 o 
   1  -6  12       86.18       79.24      8.36 o 
   2  -6  12       24.89       19.02      2.31 o 
  -2  -5  12       19.52       19.30      2.31 o 
  -1  -5  12      101.97       98.25      7.20 o 
   0  -5  12      108.12      104.88      7.49 o 
   1  -5  12        1.76        1.44      1.73 o 
   2  -5  12       80.55       80.10      6.05 o 
   3  -5  12       14.99       13.83      2.02 o 
  -3  -4  12      200.55      173.17     15.27 o 
  -2  -4  12       14.71       13.54      2.31 o 
  -1  -4  12        4.79        3.75      2.02 o 
   0  -4  12      121.08      127.93      9.22 o 
   1  -4  12       28.37       28.81      2.59 o 
   2  -4  12      131.33      109.20      8.07 o 
   3  -4  12       37.61       28.81      2.88 o 
  -3  -3  12      143.48      142.34     11.81 o 
  -2  -3  12       12.55       14.12      2.31 o 
  -1  -3  12       95.08      104.88      7.78 o 
   0  -3  12       71.72       72.03      5.47 o 
   1  -3  12       37.56       43.22      3.17 o 
   2  -3  12       32.82       38.03      3.17 o 
   3  -3  12       38.41       41.78      3.75 o 
  -3  -2  12      331.63      342.01     27.95 o 
  -2  -2  12      211.77      231.37     16.42 o 
  -1  -2  12      120.55      129.66     12.68 o 
   0  -2  12      194.33      201.12     14.98 o 
   1  -2  12        2.62        6.34      2.59 o 
   2  -2  12       44.12       44.08      3.75 o 
   3  -2  12       14.91       12.97      2.31 o 
  -3  -1  12       53.28       53.30      4.61 o 
  -2  -1  12       44.25       42.64      3.46 o 
  -1  -1  12      111.94      132.54      9.51 o 
   0  -1  12      152.89      159.34     11.81 o 
   1  -1  12      516.11      529.30     40.05 o 
   2  -1  12       89.13       89.61      6.92 o 
   3  -1  12       98.32      102.58      8.36 o 
  -3   0  12       39.73       38.61      3.46 o 
  -2   0  12       32.17       34.86      3.17 o 
  -1   0  12       58.44       58.20      4.61 o 
   0   0  12       77.50       72.61      7.78 o 
   1   0  12        0.23        4.03      1.73 o 
   2   0  12       17.52       15.56      2.31 o 
   3   0  12       15.73       17.00      2.88 o 
  -3   1  12       22.71       22.47      2.88 o 
  -2   1  12      128.16      125.91      9.51 o 
  -1   1  12       72.99       63.97      5.47 o 
   0   1  12       27.88       26.22      2.59 o 
   1   1  12      158.49      157.61     12.97 o 
   2   1  12       24.22       26.51      3.17 o 
  -3   2  12        1.51        1.44      2.59 o 
  -2   2  12        2.52        4.32      2.31 o 
  -1   2  12        3.15        4.03      2.59 o 
   0   2  12       65.39       59.64      6.63 o 
   1   2  12       30.05       25.64      2.59 o 
   2   2  12       15.15        8.64      2.59 o 
  -2   3  12       62.24       65.98      5.47 o 
  -1   3  12       23.05       22.19      2.59 o 
   0   3  12       50.30       55.61      4.90 o 
   1   3  12       45.64       52.44      6.92 o 
  -2   4  12       88.01       86.73      7.49 o 
  -1   4  12       17.56       16.14      2.59 o 
   0   4  12        2.21        3.17      2.59 o 
  -1  -6  13       91.95       88.17      7.20 o 
   0  -6  13       20.58       20.46      2.59 o 
   1  -6  13      101.50       95.37      7.78 o 
  -2  -5  13        8.07       11.53      2.59 o 
  -1  -5  13      123.80      132.83     13.25 o 
   0  -5  13        1.94        1.15      2.31 o 
   1  -5  13       33.98       26.80      2.88 o 
   2  -5  13       70.73       56.76      4.90 o 
  -2  -4  13       32.40       30.83      3.46 o 
  -1  -4  13       93.15       95.37      7.49 o 
   0  -4  13       22.51       24.49      2.59 o 
   1  -4  13       24.08       23.34      2.59 o 
   2  -4  13       27.64       34.58      3.46 o 
  -2  -3  13       32.03       27.66      3.17 o 
  -1  -3  13      234.33      240.59     18.15 o 
   0  -3  13        2.67        4.32      1.73 o 
   1  -3  13       75.11       71.46      5.47 o 
   2  -3  13       24.02       19.02      2.59 o 
  -2  -2  13       33.11       32.85      3.17 o 
  -1  -2  13       62.36       68.86      5.19 o 
   0  -2  13      150.56      172.59     13.25 o 
   1  -2  13       56.57       73.19      8.07 o 
   2  -2  13       93.38       96.24      8.07 o 
  -2  -1  13       61.09       48.98      4.61 o 
  -1  -1  13      117.21      123.03      8.93 o 
   0  -1  13       11.51       18.44      2.59 o 
   1  -1  13       63.46       61.37      5.19 o 
   2  -1  13        0.44        2.31      2.59 o 
  -2   0  13       67.35       71.75      6.05 o 
  -1   0  13       88.80       94.80     10.37 o 
   0   0  13      167.28      165.39     12.68 o 
   1   0  13       51.79       52.73      4.90 o 
   2   0  13       53.37       53.02      4.90 o 
  -2   1  13       13.77       17.29      2.59 o 
  -1   1  13        0.19        1.44      2.31 o 
   0   1  13        5.98        6.34      2.31 o 
   1   1  13       48.52       37.75      3.75 o 
  -2   2  13       47.92       45.53      4.32 o 
  -1   2  13       58.26       61.95      5.47 o 
   0   2  13       27.88       36.02      5.47 o 
   1   2  13       35.53       41.49      4.32 o 
  -1   3  13        1.36       -0.29      4.32 o 
  -1  -4  14       16.37       18.15      3.46 o 
   0  -4  14       13.81       10.08      2.31 o 
   1  -4  14       16.88       10.37      3.75 o 
  -1  -3  14       17.94       25.07      2.88 o 
   0  -3  14       72.45       95.37     10.95 o 
   1  -3  14       55.11       58.20      5.47 o 
  -1  -2  14       66.23       65.12      5.76 o 
   0  -2  14       60.63       50.71      4.61 o 
   1  -2  14        0.93        2.02      4.03 o 
  -1  -1  14       39.72       44.08      4.32 o 
   0  -1  14       86.84       95.66      8.64 o 
   1  -1  14       39.63       34.00      5.19 o 
  -1   0  14       15.65       18.15      3.75 o 
   0   0  14       30.22       21.61      4.03 o 
                                                 
